# Supplementary material for: The role of routine laboratory tests after unilateral total knee arthroplasty
Source: BMC Musculoskelet Disord. 2022 Jun 10;23:564. doi: 10.1186/s12891-022-05509-0 (PMC9188221; doi:10.1186/s12891-022-05509-0)
Supplement: Supplementary file 1 — Additional file 1. [file 12891_2022_5509_MOESM1_ESM.xls]

## Sheet: Sheet1
Relevant clinical characteristics and laboratory test results of patients undergoing total knee arthroplasty (TKA)
serial numbers	gender	age	smoking（1"yes"，0"No"）	drinking（1"yes"，0"No"）	diabe（1"yes"，0"No"）	hypertension（1"yes"，0"No"）	BMI	Intraoperative blood loss	operation time	postoperative hemoglobin	Whether to deal with abnormal hemoglobin after operation（1"yes"，0"No"）	postoperative platelets	postoperative white blood cells	Postoperative neutrophils	postoperative alanine aminotransferase	postoperative aspartate aminotransferase	Postoperative albumin	Whether to deal with abnormal albumin after operation（1"yes"，0"No"）	Postoperative serum creatinine	postoperative urea nitrogen	Postoperative blood calcium	postoperative serum sodium	Postoperative potassium	Whether to deal with postoperative serum potassium（1"yes"，0"No"）	postoperative erythrocyte sedimentation rate	Postoperative C-reactive protein	preoperative red blood cells	preoperative hemoglobin	Preoperative platelets	preoperative leukocytes	preoperative neutrophils	preoperative alanine aminotransferase	preoperative aspartate aminotransferase	Preoperative albumin	Preoperative serum creatinine	Preoperative urea nitrogen	preoperative clotting time	Preoperative prothrombin time	Preoperative serum calcium	Preoperative serum sodium	Preoperative serum potassium	preoperative erythrocyte sedimentation rate	preoperative C-reactive protein
1	male	72	0	0	1	1	22.306	200	175	119	0	214	7.74	6.17	12	15	28.3	1	54.7	5.3	1.97	140	3.9		6	2.88	4.69	123	245	5.11	2.24	33	20	37.1	66.5	6.4	20.5	10.3	2.19	142	3.68	7	2.8
2	female	78	0	0	0	0	25.721	200	126	106	0	195	8.98	7.65	11	21	38.6	0	49.7	2.9	2.23	130	3.7		18	15	3.68	112	197	3.68	2.24	12	21	37.8	56	4.9	21.6	10	2.31	144	4.1	60	24
3	female	82	0	1	0	0	32.4675	300	175	108	0	177	13.15	11.06	28	26	31.1	0	63.6	3.4	2.19	141	3.32	0	50	1.2	4.49	130	174	6.84	4.33	47	45	45.4	71.2	3.9	19.3	11.8	2.49	145	4.1	45	204
4	female	65	0	0	0	0	21.0828	100	150	84	0	297	8.665	7.14	8	16	38.3	0	52.5	5.6	2.02	136	3.2	0	52	6.6	3.78	113	211	4.11	2.57	10	18	45.2	57.6	5.7	24.7	10.2	2.14	145	4.9	9	6.1
5	female	85	0	1	0	0	24.0344	200	135	115	0	173	10.3	8.67	15	23	35.6	0	55.9	5.7	2.12	136	3.31	0	10	4.1	4.71	128	208	7.16	3.71	15	17	41.2	69.8	6.7	22.8	9.5	2.32	142	5.14	11	34.8
6	female	85	0	0	1	1	17.7096	100	150	113	0	266	15.14	13.56	13	24	36.1	0	66.3	4.3	2.28	136	4.4		62	1.11	4.49	109	375	8.81	5.49	11	24	46.1	66.5	2.7	26	11.5	2.25	138	4.3	7	5.2
7	male	71	1	0	0	1	23.5883	300	180	69	1	133	10.48	8.89	6	9	34.1	0	129.6	11.1	2.15	139	4		16	0.76	3.07	112	183	6.66	4.61	6	5	37.8	1697	32.7	22.8	10.6	2.3	140	3.6	7	37.69
8	male	74	1	1	0	0	22.1367	300	110	125	0	237	5.29	4.09	60	40	36.4	0	66.2	4.2	2.15	139	4		39.5	13	4.37	113	166	7.17	5.4	35	32	45.9	73.2	5.6	23.5	11	2.37	139	4.03	81	31
9	female	64	0	0	0	1	26.5643	100	95	87	0	197	8.39	6.52	9	14	30.7	0	71.9	5.1	2.11	144	3.21	0	34	1.72	3.98	120	282	7.62	4.89	13	19	42.4	66.3	3.9	17.4	10.8	2.45	144	3.9	4	10.84
10	female	82	0	0	0	0	21.0828	100	140	95	0	217	8.54	6.23	8	18	33.2	0	79.1	8.6	2.03	137	3.32	0	18	1.95	3.1	110	236	6.15	3.31	8	18	37.4	67.4	6.5	27.1	10.4	2.14	142	4.09	3	4.2
11	female	67	0	1	0	1	21.2936	300	185	81	1	162	7.29	5.95	10	19	28	1	54.6	4.5	2.13	142	3.32	0	11	2.86	3.9	102	236	5.01	2.79	15	22	38.3	75.7	4.5	23.7	10.9	2.35	143	4.73	71	132.02
13	female	72	0	1	0	0	23.1911	200	140	115	0	173	10.3	8.67	15	23	35	0	49.6	5.6	2.15	139	3.7		17	1.21	4.22	112	243	6.12	3.52	23	17	39.2	66.5	6.9	14.2	11.9	2.32	141	4.6	52	5.3
14	female	74	0	0	0	0	16.8663	100	140	91	0	403	15.2	12.9	10	16	31.9	0	60	8.8	2.29	136	4.2		13	9.04	3.95	121	459	5.57	3.36	13	20	38.6	76.1	6.6	17.8	11.2	2.4	141	3.7	119	80
15	female	53	0	1	0	0	23.1911	100	235	83	0	431	13.62	11.31	13	15	28.3	1	64.4	3.8	2.08	140	3.5		26	18.7	4.02	122	170	8.8	6.22	14	22	36.9	75.2	8.9	21.3	12.1	2.24	141	3.76	8	5.2
16	female	63	0	1	1	0	21.9261	200	140	86	0	316	5.71	4.47	45	32	32	0	54.1	4.4	2.03	141	3.8		50	14	7.69	118	284	7.69	4.69	29	24	47.7	42.1	4.9	16.6	10.1	2.31	139.6	4.08	8	6.4
17	male	84	1	0	0	0	23.5883	500	185	61	1	322	9.68	8.04	10	22	31.1	0	73.9	5.4	2.16	142	3.4	0	18	0.91	4.36	105	223	4.58	2.42	13	22	47.2	54.3	7.5	22.3	10.9	2.54	138	5.08	4	1.38
18	female	57	0	0	0	0	31.6242	100	115	89	0	290	5.78	4.14	11	13	35.2	0	61.3	6.3	2.33	142	3.8		11	12.6	5.71	113	187	7.12	5.15	26	26	44.6	56.2	6.1	20.4	10.7	2.36	140	3.8	56	147.99
19	male	78	1	1	0	1	19.2336	100	230	125	0	115	10.56	9.83	17	24	27.7	1	49.6	7.7	1.94	145	3.32	0	66	39.2	3.69	119	444	11.05	8.36	13	18	34.1	62.7	6.5	24.6	11.7	2.12	140	4.45	5	6.2
20	female	58	0	0	0	0	19.8178	100	105	106	0	133	7.22	6.96	21	24	37.8	0	44.2	5.4	2.24	144	3.8		6	2.03	4.58	143	146	6.62	5.15	17	38	46.1	66.1	5.9	20.2	11.1	2.5	144	3.6	12	4.3
21	male	66	0	0	0	1	30.1205	700	160	91	0	89	13.46	10.68	21	20	30.9	0	104	7.7	2.08	140	3.32	0	16	6.63	3.81	116	69	7.41	6.88	19	71	47.9	105.8	7.6	22.1	10.9	2.17	142	4.18	9	3.1
22	male	65	1	0	0	0	18.8707	300	195	86	0	316	5.71	4.47	45	32	28.5	1	88.8	8.1	2.23	141	3.8		66	9.7	3.33	112	321	7.07	5	44	43	37.8	108.3	10.1	16.9	13.2	2.23	140	3.72	30	33.8
23	female	73	0	0	0	0	23.1911	300	205	99	0	199	9.04	7.35	28	55	26.8	1	43.1	4	2.09	141.4	4.03		40	13	3.51	101	409	10.73	8.37	10	17	43.7	59.1	7.3	18.4	11.7	2.4	138	4.04	6	26.86
24	female	59	0	1	0	0	27.4077	100	125	103	0	164	6.56	5.54	8	19	38.9	0	68.2	5.9	2.25	140	3.9		6	1.19	4.66	121	185	5.25	2.98	16	17	44.8	50.2	7.6	18.1	11.4	2.46	142	4.1	30	15.1
25	female	53	0	0	0	0	21.0828	100	150	119	0	140	8.53	7.43	11	19	37.6	0	49.3	5.7	2.23	138	3.8		21	2.49	4.07	124	261	7.83	4.2	26	29	44.8	61.8	5.9	27.4	11.4	2.53	139	4.1	121	62.3
26	female	49	0	1	0	0	25.4191	1000	230	71	0	193	6.3	5.33	7	21	24.6	1	58.3	4	2.02	142	3.8		12	9.1	3.89	118	286	4.52	2.74	12	14	36.7	73.1	8.7	18.8	11.4	2.14	144	3.83	6	28.5
27	male	69	0	1	0	0	18.8707	200	170	106	0	375	4.89	3.3	12	20	35.1	0	76.4	8.1	2.18	141	3.3	0	11	4.17	3.99	114	131	4.09	2.41	20	23	40.2	52	6.6	22	11.6	2.41	142	3.59	20	40.2
28	female	48	0	0	0	0	25.2994	100	119	99	0	214	14.84	12.54	18	22	39.6	0	55.8	5.3	2.41	142	4.2		21	5.57	3.6	116	375	4.89	3.3	10	18	38.7	79	6.3	21.9	10.4	2.43	142	4.2	16	6.3
29	female	77	0	0	1	0	21.5045	200	100	113	0	179	12.28	10.34	11	17	35.7	0	55.6	5.7	2.22	140	3.7		23	1.19	4.04	126	233	6.78	3.25	10	17	44.6	56.2	6.5	18	10.8	2.45	142	4.1	35	84.49
30	female	60	0	0	0	0	21.6242	200	103	124	0	182	10.21	7.95	17	25	38.3	0	62	4	2.28	139	4.1		7	2.2	5.35	117	99	4.61	2.16	17	17	45.2	77.6	4.3	17.2	11.3	2.57	143	4.2	56	19.04
31	female	63	0	1	0	0	29.0943	300	105	73	0	93	4.22	3.26	12	20	32.8	0	68.8	5.3	2.21	138	3.9		12	1.66	4	126	178	3.25	1.31	10	23	43.1	66.7	4.1	19.4	10.8	2.45	140	4.4	104	67.8
32	female	65	0	1	0	0	21.0828	200	111	100	0	306	8.27	6.51	6	12	31.5	0	66.9	7	2.15	140	4.6		12	3.07	4.12	127	158	3.5	1.73	16	21	38.7	71.1	4.5	18.3	11.6	2.4	144	4.6	8	14.33
33	female	69	0	0	0	1	27.4077	50	115	102	0	169	5.61	4.25	8	14	37.5	0	45.6	5.3	2.27	145	3.51	0	40	22.5	4.07	109	293	3.72	2.15	6	12	41.9	61.7	4.6	24.5	11.7	2.47	142	4.1	6	8.3
34	female	60	0	0	0	0	26.5643	80	100	118	0	274	9.8	8.15	12	20	40.7		46.1	4.3	2.38	140	3.8		17	1.91	4.3	105	194	5	2.53	12	19	40.6	59.1	5.8	28.1	11.1	2.37	143	3.6	36	88.58
35	female	61	0	1	0	0	21.0828	300	225	91	0	118	9.83	8.72	21	36	23.1	1	47.4	4.8	2.13	142	3.9		15	3.39	3.92	127	7.82	7.82	5.09	16	16	41.1	69.3	5	20.3	12.3	2.02	144	4.1	68	125.88
36	male	25	0	1	0	0	18.1449	600	195	90	0	149	5.38	4.07	10	13	31	1	41.5	4.3	2.03	140	3.4	0	50	12	3.23	122	186	5.52	2.66	37	69	32	46	3.8	24.1	12.5	2.33	141	4.09	19	67.09
37	male	69	0	1	0	0	25.4028	700	195	89	0	88	7.43	5.84	12	19	30.1	0	77	4.1	2.23	140	3.31	0	20	5.57	4.5	131	242	7.67	5.08	18	26	43	67.8	5.9	19.1	11	2.53	141	3.69	8	95.76
38	female	63	0	0	0	0	26.1427	400	115	106	0	222	10.11	8.48	11	24	33	0	57.2	4.5	2.03	138	3.7		41	30.3	4.02	111	316	5.18	3.39	10	22	42.9	68.9	4.6	22	13.2	2.45	144	3.7	56	54.4
39	male	79	1	1	0	1	23.5883	100	125	118	0	357	7.93	6.65	23	23	34.7	0	77	3	2.12	139	3.7		16	3.5	3.81	120	215	5.23	3.24	10	17	46.7	41.1	2.7	19.5	11.6	2.43	143	4.05	50	41.4
40	female	64	0	1	0	1	24.4561	200	190	119	0	185	9.19	7.9	11	21	36.1	0	57.4	7.4	2.25	139	3.8		5	3.11	5.15	160	262	6.16	3.69	44	39	48.4	82.1	6.2	17.6	11.2	2.56	140	4.01	25	78.1
41	female	66	0	1	0	1	21.9261	100	145	96	0	154	5.95	4.78	14	29	34.4	0	57.5	4.2	2.19	140	3.32	0	6	2.99	4.16	123	264	5.21	2.53	9	19	40.8	48.6	5.5	22.5	10.9	2.33	144	4.3	27	23.7
42	male	74	1	1	0	1	20.3223	300	140	121	0	228	11.34	9.89	15	22	38.1	0	61.2	4.4	2.26	144	3.32	0	50	16.5	3.95	139	211	3.29	1.7	10	18	44.3	55.7	5.6	21.5	10.9	2.35	145	4.5	6	1.09
43	female	68	1	1	0	1	22.3478	200	158	102	0	138	8.97	7.26	44	84	33.6	0	67.8	7.5	2.27	141	3.7		60	34.7	4.3	115	193	6.1	4.16	13	17	44.6	48.7	4.8	21	13.8	2.27	142	4.06	8	4.2
44	male	75	1	0	0	1	28.6689	400	190	98	0	136	9.84	8.34	11	18	29.9	1	98.5	9.2	2.14	143	3.4	0	9	4.91	4.45	133	238	5.23	2.98	46	34	36.5	49.6	5.4	30.7	11.6	2.48	146	4.37	52	118
45	female	71	1	1	0	0	28.6726	100	210	101	0	168	12.78	10.7	29	22	31.1	0	63.5	5.5	1.91	144	3.97		36	1.23	3.75	127	234	6.78	2.8	14	22	37.6	66.5	6.2	22.5	11.1	2.12	143	3.8	4	4.2
46	male	72	1	1	0	0	24.3141	350	265	69	1	94	12.51	10.56	97	58	28.8	1	62	6.6	2.06	135	3.8		14	3.55	4.05	102	171	5.94	3.64	14	19	36	101.6	7.4	23.3	11	2.42	143	3.76	3	0.78
47	male	72	1	0	0	0	19.9594	300	100	58	1	218	6.12	4.53	7	19	38.3	0	68.1	2.7	1.92	140	2.8	1	32	2.69	3.33	103	147	5.77	3.3	52	50	45.8	71.5	5.7	18.3	10.9	2.01	143	3.54	16	80.78
48	female	75	0	1	0	1	27.1968	400	120	110	0	160	10.47	7.59	10	15	37.4	0	59.3	3.4	2.19	143	3.8		8	3.08	4.5	140	255	6.59	3.43	15	22	47.3	69.6	5.1	22.8	11.1	2.48	142	3.6	8	0.99
49	female	62	0	0	1	0	23.1911	200	135	103	0	154	5.7	4.36	10	13	36.8	0	49.3	4.6	2.31	143	3.4	0	13	2.54	4.14	131	233	4.29	2.55	3	29	49.5	54.8	4.1	20.7	10.6	2.6	141	3.49	6	138.06
50	male	78	1	0	0	1	29.0318	100	115	93	0	199	8.82	7.37	6	14	36.3	0	103.1	4.4	2.21	144	3.3	0	11	1	3.82	124	188	6.18	4.31	18	19	45.2	47.3	5.3	21.2	11.8	2.52	145	4.15	27	5.2
51	male	62	1	1	0	0	22.4996	50	135	125	0	210	10.68	8.32	14	18	36.5	0	69.3	6.8	2.43	135	3.7		32	3.33	3.92	125	223	5.45	3.57	13	29	42.7	56.2	6.5	23.5	11.4	2.43	145	3.8	33	6.1
52	female	50	0	1	0	0	25.2994	50	90	108	0	183	5.25	4.13	21	28	36	0	48.5	4.8	2.32	150	4		9	25.8	3.14	129	192	7.13	5.35	112	49	38.3	65.2	10	16	12.7	2.23	141	3.9	8	5.3
53	female	75	0	0	0	0	23.1911	100	85	69	0	165	5.3	3.73	7	7	30.3	0	71.2	2.8	2.17	143	3.4	0	7	4.53	3.73	125	182	5.11	2.87	14	16	43.2	57.4	5.6	19.1	10.6	2.34	143	4.29	64	160.66
54	male	77	1	1	0	0	18.1449	100	170	108	0	107	11.08	9.59	11	23	34.6	0	91.3	7.3	2.24	144	3.6		31	8.41	3.92	112	251	5.64	3.4	4	11	40.5	55.8	3.5	18.7	11.8	2.36	144	4.2	9	3.7
55	male	77	0	1	1	1	23.9512	100	105	122	0	162	10.09	8.4	11	20	32.7	0	74.9	6.9	2.31	139	3.6		60	35.2	4.27	100	288	4.83	2.99	6	15	42.3	53.5	6.1	19.7	12.4	2.33	141	4.1	15	110
56	female	60	0	1	0	0	27.4077	100	90	106	0	163	10.17	8.47	8	12	36.8	0	47	3.6	2.35	139	3.53	0	6	7.23	4.69	140	152	6.87	4.11	16	29	45.9	80.3	8.3	18.4	11.1	2.46	144	3.99	90	73.2
57	male	78	1	1	0	1	22.4996	100	75	128	0	151	8.2	6.63	21	29	36.3	0	96.6	6.1	2.13	142	3.56	0	15	5	4.44	108	259	5.23	3.35	8	12	40.5	103	6.5	19.1	13.1	2.38	146	4.06	25	37.1
58	female	69	0	1	0	0	21.8293	300	100	103	0	179	7.93	6.94	9	17	30.4	0	59.3	2.5	2.07	140	2.8	1	8	3.1	4.62	142	190	5.84	3.49	21	34	42.8	91.9	6.8	22.7	11.4	2.29	139	3.45	17	58.65
59	female	69	0	0	1	1	29.5159	50	60	105	0	198	8.7	6.49	11	16	37.5	0	121.4	7.6	2.28	142	3.7		25	5.64	4	123	245	7.08	4.99	14	27	43.3	115.1	7.6	21.7	10.1	2.57	138	4.03	25	21
60	female	55	0	0	0	0	30.3593	100	123	112	0	201	11.18	9.17	23	24	33.6	0	66.1	5.5	2.32	136	3.3	0	40	35.4	4.02	104	214	7.38	4.64	18	19	38.9	45.6	3.6	23.1	10.4	2.42	138	4.15	13	62.7
61	female	68	0	1	0	1	24.8777	200	155	87	0	136	9.06	7.48	11	23	34.7	0	81.9	4.7	2.2	138	3.3	0	24	9.84	4.03	115	223	7.83	4.3	19	19	36	66.1	9.3	16.7	10.6	2.36	141	4.16	45	11
62	female	72	0	0	0	1	25.2994	100	125	100	0	194	9.24	7.79	10	18	34.2	0	51.7	5.8	2.17	142	3.6		14	4.82	3.91	136	155	4.63	2.8	11	21	41.2	83.4	4.8	20.9	10.8	2.43	140	3.07	24	56.2
63	female	58	0	0	0	1	32.0459	50	125	106	0	120	8.47	7.16	49	33	39.3	0	48.5	3.5	2.27	140	3.5		10	2.79	5.17	141	149	5.65	3.44	56	31	40.7	53.8	3.5	17.5	11	2.32	142	4.05	46	17.4
64	female	61	1	0	1	0	30.3593	200	141	104	0	261	8.4	6.09	14	17	35.1	0	48.4	5.5	2.25	139	3.9		22	15.5	4.26	116	258	6.04	4.18	8	15	38.9	62.1	3.7	22.1	10.8	2.33	143	4.05	87	6.41
65	female	71	0	0	0	0	21.5045	50	120	97	0	181	8.48	6.5	24	30	35.3	0	71.2	6.6	2.14	139	3.7		11	2.45	4.67	130	240	5.68	3.48	4	13	46	62.5	2.6	17.3	10.9	2.49	140	3.9	80	14.8
66	female	82	0	1	1	1	29.5159	400	170	103	0	184	8.61	7	9	16	36.7	0	69	6.6	2.27	138.6	4.78		21	4.47	3.8	118	216	4.52	2.23	39	42	42.9	95.5	10.2	17.8	9.9	2.36	141	3.4	42	17.2
67	male	16	1	0	0	0	23.5883	100	190	116	0	187	7.34	5.64	5	13	36.8	0	68.7	3.4	2.27	140	3.4	0	7	4.61	5.46	119	229	6.73	3.63	12	20	46.1	55.3	6.6	18	10.5	2.36	145	4	6	4.2
68	female	57	0	0	1	0	21.0828	100	100	108	0	118	5.39	4.53	10	14	32.9	0	49.2	6.4	2.18	139.1	3.7		13	3.89	3.88	129	189	5.79	3.37	13	21	41.4	77.9	5.5	17.4	10.4	2.41	143	4.4	98	31.3
69	female	71	0	1	0	0	25.2994	500	220	84	1	153	8.12	6.17	10	20	30.9	1	56.8	9.4	2.01	137.3	3.77		8	4.04	4.38	108	158	3.59	2.13	8	15	37.8	46.3	5.9	17.5	9.9	2.39	142.7	3.84	5	5.7
70	female	72	0	1	0	1	25.2994	400	130	100	0	183	7.07	5.28	13	18	36	0	72	6.9	1.94	142.1	3.52		36	36.8	3.94	123	230	4.88	2.22	12	15	39.2	56.1	9.9	19	10.1	2.27	141.9	4.08	16	6.2
71	female	67	0	1	0	1	17.2879	400	120	60	1	229	7.75	6.25	10	21	35.3	0	54.6	4.3	2.09	139.6	3.33	0	25	5.84	4.57	108	219	7.53	4.5	44	43	42	59.2	5.1	16.3	9.7	2.12	137.6	4.05	12	14
72	female	63	0	0	0	0	24.8777	200	125	100	0	142	7.29	6.24	31	28	33.9	0	58.4	5.7	2.05	142.5	3.68		20	6.1	4.49	117	255	5.46	3.35	35	41	41.4	49.7	4.5	18.5	10.4	2.26	139.3	4.06	3	3.1
73	male	78	1	0	0	1	24.677	100	105	97	0	193	6.65	5.83	23	20	30.8	0	103.4	8.1	2.15	143.7	3.36	0	45	5.48	4.09	119	226	5.38	3.1	16	23	41.3	68.4	5.6	18.2	10.7	2.23	144.4	4.09	39	6.2
74	female	70	0	0	1	1	30.3593	200	110	101	0	128	9.86	8.59	13	19	35.5	0	53.6	5.9	2.42	140.6	3.84		55	20.5	3.92	119	228	5.22	3.99	20	25	44.4	112.1	7.4	18	13.7	2.4	140.9	3.82	15	6.1
75	female	58	0	1	0	1	27.4077	300	165	99	0	161	7.41	5.52	34	38	38	0	59.3	5.4	2.07	138.9	4.23		20	1.59	3.86	118	233	5.36	2.85	21	30	34.6	64.8	4.9	16.3	10.1	2.27	141.5	3.85	40	59.1
76	male	75	0	0	0	1	19.9594	300	130	121	0	163	13.97	11.88	23	29	38.3	0	89	7.7	2.2	138.6	3.78		5	2.17	4.33	129	178	5.79	3.45	18	25	42.2	93.3	6.9	18	10.3	2.27	141.9	4.09	25	53.1
77	female	74	0	1	0	0	30.7809	200	180	87	0	208	5.52	4.1	59	55	35.4	0	59.9	5.2	2.26	139.7	3.73		22	5.08	3.96	137	137	5.25	3.15	14	21	45	49.5	4.1	16.1	14.1	2.46	142	4.24	36	15.6
78	female	74	0	1	1	1	23.6128	200	170	113	0	413	9.28	7.86	12	21	35.3	0	49.4	4.9	2.16	137.6	4.11		9	1.72	3.78	115	224	4.45	2.08	24	26	42.3	57.9	6.8	17.8	10.4	2.37	142.6	4.57	3	6.4
79	male	80	0	0	0	0	22.4996	50	130	136		176	9.08	7.94	23	27	38	0	57.4	6.1	2.33	135.3	4.19		14	3.92	4.86	143	197	8.21	3.88	29	32	37.6	83.2	6.5	17.3	11.2	2.46	142.2	3.79	7	5.9
80	female	77	0	0	0	1	21.0828	50	150	100	0	167	8.42	6.53	18	23	29.9	0	70.7	6.5	2.19	143.8	3.54	0	9	1.29	4.28	121	401	5.52	3.66	9	19	39.2	47.1	7.4	20	10.4	2.24	141.9	5.06	8	32.4
81	male	48	1	0	0	0	26.8544	200	140	110	0	181	10.92	6.35	21	28	32	0	86.4	4.9	2.11	136.9	3.55		22	34.8	4.26	125	217	5.33	2.51	42	46	46.8	55.6	6.6	16.9	9.6	2.61	139.2	4.34	119	108
82	female	63	0	1	0	1	30.3593	250	145	90	0	187	6.71	4.94	10	20	32.8	0	79.3	6.7	2.18	143.6	4.27		10	1.9	3.84	127	188	3.96	2.29	20	23	47.7	70.8	7.4	21	10.5	2.35	141.8	4.39	23	61.29
83	female	75	0	1	0	0	21.9261	300	160	112	0	200	7.77	6.14	23	33	33.4	0	49.3	4.7	2.19	135.9	4.12		46	8.37	4.03	124	225	9.36	5.4	24	26	41.2	50.6	5.3	15.1	10.1	2.43	140	3.88	8	8.2
84	female	70	0	0	0	1	24.0943	200	115	58	1	163	10.56	8.96	15	18	33.1	0	55.8	3.6	2.28	141	4.12		2	2.05	4.6	107	288	5.92	3.19	18	21	42.7	72.2	7.3	22.2	11.2	2.38	142.4	3.86	13	8.12
85	female	60	1	0	0	0	22.7694	300	220	110	0	168	15.17	13.56	49	37	26.7	1	46.5	3.4	1.94	148.3	3.63		26	13.1	3.39	106	134	4.89	3.41	10	22	37.5	60.5	5.2	15.5	10.1	2.01	142.1	3.08	91	85.8
86	female	65	0	0	0	0	25.2994	100	130	110	0	241	14.89	11.64	25	35	35.3	0	55.3	5	2.13	142.3	3.63		21	4.31	3.62	135	238	4.73	2.84	11	23	38.6	65.1	3.5	18.5	11.5	2.33	142.2	3.68	17	5.3
87	female	69	0	0	0	0	24.8777	300	240	88	0	121	6.93	5.58	9	17	28.4	1	49	3.7	1.91	148.5	4.49		24	24.5	4.53	124	274	6.18	4.13	8	10	38.7	86.2	6.9	12.2	11.08	2.28	141.1	3.78	101	208
88	female	67	1	0	0	0	25.2994	150	105	103	0	286	7.95	6.15	12	15	43.2		66.6	3.9	2.31	142.7	4.19		9	2.21	4.19	130	223	6.23	3.65	20	22	43.9	80.9	8.7	18.2	10.7	2.44	140.3	4.15	64	167.76
89	female	70	0	0	0	1	28.6726	50	108	125	0	240	9.78	7.88	16	17	33.3	0	61.9	4.9	2.24	141	4.02		5	2.88	4.08	121	361	5.46	3.4	12	15	43.2	66.6	3.9	17.7	9.5	2.46	139.9	4.09	82	123.22
90	female	69	0	0	0	1	20.6612	300	115	108	0	293	10.49	7.89	12	23	38.7	0	42.5	6.5	2.27	133.1	3.67		43	3.25	3.85	132	239	5.81	2.97	19	23	42.6	67.1	6	16.6	11.2	2.31	142	4.02	23	53.28
91	female	71	0	0	0	0	22.7694	100	135	107	0	121	11.05	9.14	14	13	33	0	54.1	2.9	2.12	138.1	3.86		30	2.61	4.06	122	305	5.81	3.13	12	23	44.1	53.7	7.2	17.4	9.9	2.38	141.7	4.23	14	89.25
92	male	68	1	1	0	1	23.5883	200	100	123	0	194	8.14	6.53	20	28	36.4	0	92.6	8.8	2.33	140.5	4.71		16	11.2	4.74	134	224	8.94	6.58	53	41	42.4	46	4.3	16.5	10.4	2.41	144	4.07	17	0.52
93	female	72	0	1	1	1	19.0344	300	170	104	0	254	8.12	6.43	15	22	37.7	0	55.9	4.4	2.18	131.7	2.88	1	20	11.5	3.88	120	280	6.45	4.4	20	24	41.8	79.3	8	18.2	11	2.45	142.4	4.14	18	25.4
94	male	70	1	0	0	0	23.2254	150	205	101	0	192	4.07	2.96	9	8	29.8	1	75.8	6.9	2.11	140.1	4.27		16	1.6	4.16	134	362	4.94	2.19	11	26	39.8	69.7	6.7	19.5	10.1	2.59	142.3	4.27	43	63.43
95	female	73	0	1	0	0	29.9376	50	135	105	0	222	6.16	4.53	15	24	39.3	0	66	5.4	2.14	143.7	3.8		17	12.3	4.52	124	265	7.2	3.94	21	22	41.2	56.9	5.6	16.6	10.8	2.3	144.4	3.53	30	30
96	female	57	0	0	0	0	24.8777	200	145	114	0	239	11.57	9.99	12	19	39	0	73.4	7.7	2.33	137.8	3.86		6	1	3.86	120	188	6.55	3.8	8	18	42	56.1	4.8	21.6	10.9	2.3	142.8	4.13	16	2.7
97	female	53	0	0	0	1	19.5159	300	110	126	0	231	14.92	12.97	17	19	42.8		92.3	6.6	2.46	142.2	3.08	1	11	1.46	4.35	132	322	6.9	4.65	19	24	48.7	49.9	5.4	16.8	10.3	2.72	140.8	3.56	73	40.1
98	female	53	0	0	0	0	27.4077	150	110	130		246	9.94	7.92	15	18	41.3		60.9	5.9	2.23	141.2	3.98		30	4.16	4.53	124	325	5.72	3.89	19	29	50.5	80.2	6.6	17.6	10.6	2.65	136.1	4.17	18	3.7
99	female	68	1	1	0	1	20.7809	200	125	103	0	229	11.47	9.39	17	20	34	0	82.6	7.2	2.19	139.9	3.38	0	7	1	4.36	137	196	6.57	4.14	15	22	46	54.2	4	13.1	10.1	2.42	143.7	4.98	21	24.1
100	female	75	0	1	0	0	21.9261	100	120	96	0	148	10.92	9.19	33	37	39.9	0	64.4	7.5	2.06	142.3	3.85		18	2.39	4.86	121	223	7.08	4.8	20	21	44.5	88.9	5.4	18.5	10.4	2.35	136.7	4.12	33	59.37
101	female	74	0	0	0	1	21.5045	100	170	115	0	202	11.56	9.89	23	27	39.9	0	83.6	7.7	2.24	139.6	3.61		20	3.22	4.29	128	204	5.28	3.19	16	24	46.9	77.9	7.9	17.7	9.9	2.43	144.3	3.96	11	26.1
102	male	67	1	0	0	1	19.8625	200	175	113	0	135	10.9	9.3	22	26	34.7	0	66.3	5.7	2.04	139.6	2.9	1	6	2.17	4.86	139	184	5.97	3.93	19	25	43.3	69.7	6.8	19.5	10.7	2.21	142.6	3.49	25	3.9
103	female	62	0	1	0	0	21.9261	400	140	107	0	172	12.31	10.31	22	25	34.4	0	49.1	3.6	2.11	134.5	3.35	0	7	1.5	4.35	128	229	7.39	2.7	26	28	42.3	56.1	6.5	18.5	10.7	2.3	138.6	4.12	8	37.5
104	female	70	0	0	1	1	29.5159	50	150	112	0	228	6.13	4.8	7	20	34.3	0	43	3.2	2.06	141	3.5		40	6.4	3.93	121	345	5.52	3.25	9	19	47.5	42.8	4.8	19.2	11.5	2.3	137.2	3.48	17	6.1
105	female	64	0	0	1	1	22.3478	200	190	87	0	206	6.13	4.51	16	16	25.2	1	54.3	6.8	2.15	144.4	4		21	9.27	3.81	111	202	8.85	6.14	31	27	34.1	76.5	4.7	17.8	10.9	2.3	142.8	3.84	32	100.94
106	female	77	0	1	0	1	30.3593	100	100	114	0	219	11.04	9.28	14	23	38.8	0	75.5	4.6	2.31	139.6	3.39	0	22	1.33	4.11	118	258	8.6	5.85	18	23	45	72.9	7.9	19.4	10.4	2.49	140	4.25	11	36.18
107	female	78	0	0	0	1	24.4561	100	80	123	0	167	9.01	7.65	17	30	34.2	0	68.5	7.1	2.3	140.5	3.93		11	2.38	4.7	132	201	4.6	2.97	13	27	46.6	71.4	5.8	21	10.5	2.5	143.7	3.71	27	24.65
108	female	65	0	0	0	0	24.8777	100	125	96	0	122	9.66	7.92	9	20	36.9	0	75.8	6.6	2.18	140	3.72		43	1.04	3.51	105	143	4.88	2.86	17	25	42.9	64.3	6.3	17.7	9.9	2.4	141.8	4	46	3.4
109	female	68	0	0	0	0	21.0828	100	180	125	0	172	11.32	9.69	16	27	36.7	0	41	5.2	2.26	137	3.44	0	7	1.15	3.9	125	192	5.77	2.92	17	26	39.8	44.2	7.5	19.8	10	2.42	141.2	4.16	14	47.9
110	female	72	0	0	0	0	26.1427	150	130	118	0	138	7.89	6.79	12	22	36.7	0	75.4	9.5	2.19	140.7	4.71		9	8.26	4.63	112	158	5.11	3.89	17	25	48.1	61.8	7.4	18.7	10.3	2.58	142.7	4.03	6	5.1
111	female	70	0	0	0	1	25.721	50	75	106	0	284	8.03	6.03	6	17	38.5	0	67.3	4.1	2.17	142.4	3.38	0	11	4.88	3.79	114	261	6.69	3.34	9	14	35.5	69.5	5.5	19.4	11.8	2.31	144.3	4.24	40	16.2
112	female	60	0	1	0	0	25.721	100	170	87	0	247	4.95	3.15	9	11	33.4	0	88.7	6.6	2.31	138.9	3.66		23	4.05	3.95	114	254	6.34	2.87	15	22	40.3	71.9	9.3	20.6	9.8	2.37	139.4	3.09	6	5.1
113	male	54	0	0	0	0	25.0399	100	85	123	0	211	8.28	7.23	45	48	33.9	0	51.8	6	2.29	140.7	3.84		9	9.2	4.09	120	207	5.61	3.93	55	40	42	49.6	6.2	16.6	9.5	2.45	142.8	4.29	13	0.47
114	female	66	1	0	0	1	24.8777	50	65	116	0	300	7.76	5.63	21	16	37.2	0	67.1	3.3	2.68	139.1	4.17		8	1	4.63	137	380	6.65	3	23	21	45	65.6	4.8	20.4	9.5	2.54	142.4	4.14	25	23.1
115	male	53	1	0	0	0	19.9594	200	190	92	0	108	4.76	3.36	26	25	46.6		59.7	4.2	2.05	140	3.82		33	10.4	3.94	120	198	3.44	1.83	19	21	38.5	66.4	6.6	17.6	11.3	2.39	137.4	3.8	9	5.5
116	female	68	0	0	0	0	22.3478	200	170	95	0	122	9.1	7.85	17	34	36	0	55.1	5.1	2.1	144.2	3.77		8	1.13	3.79	107	129	3.13	1.35	12	25	39.3	63.2	7.1	18.8	11	2.22	142.3	3.98	12	8.46
117	female	66	0	0	0	1	28.6726	100	120	94	0	210	3.45	2.28	10	13	32	0	64.8	7.2	2.25	145.6	3.79		9	1.53	4.16	125	274	4.09	2.34	20	21	38.3	57.3	4.6	21.4	11.2	2.33	140.9	3.81	19	15.65
118	female	65	0	1	0	1	24.4561	300	210	106	0	225	9.61	7.91	15	21	38.4	0	46.9	5.4	2.25	134.2	3.54		6	2.14	4.35	130	289	4.75	2.77	17	20	48.6	56.5	8.6	17.2	10.3	2.58	142.4	3.83	18	2.6
119	male	62	1	1	0	0	22.1367	150	95	133		169	9.91	8.48	22	22	38.9	0	67.3	8.2	2.25	138.1	3.4	0	16	3.45	4.2	117	177	5.29	2.68	30	24	40.4	73	7.6	17.9	10.3	2.29	142.9	4.03	28	0.42
120	female	61	0	1	0	1	32.4675	100	125	108	0	245	13.6	10.98	16	19	39.6	0	42.2	3.8	2.36	136	3.3	0	20	4.97	3.92	138	255	7.01	3.8	29	30	43.5	46.3	7.3	19.9	10.2	2.41	140	4.05	5	2.7
121	female	59	0	1	0	0	24.4561	50	110	98	0	92	7.75	6.33	12	16	34.4	0	49.7	3.3	2.11	140	3.34	0	8	3.49	3.92	116	117	4.25	2.3	19	21	46.4	50.3	6.5	18.6	11.1	2.34	142	4.17	40	19.1
122	female	75	0	0	0	1	25.2994	50	115	105	0	299	10.18	7.28	9	20	35	0	56.9	6.7	2.22	141.6	3.91		50	3.51	4.41	112	438	8.57	5.25	6	17	40.1	58.2	3.6	19	12.1	2.34	136.4	3.9	52	63.4
123	male	64	1	1	0	0	26.4915	300	165	124	0	88	4.72	3.65	58	51	30.6	0	64.9	7.8	2.02	137	4.07		3	2.09	5	128	150	6.27	4.39	37	22	47.7	53	8.4	21.3	10.3	2.33	140	3.88	16	6.2
124	female	73	0	0	0	0	17.7096	300	185	93	0	258	17.45	15.24	9	15	37.1	0	57.6	6.9	2.14	141.2	4.74		17	3.06	4.38	123	360	5.75	2.53	8	17	40.1	51.9	6.9	20.1	11	2.34	143.6	4.01	8	7.3
125	male	69	1	0	0	1	25.4028	200	150	137		180	13.22	10.19	11	37	37.4	0	129.5	10.7	2.32	139.9	4		7	2.14	5.1	155	241	6.86	3.48	10	20	45.5	100.7	8.1	21.3	10.9	2.41	139.7	3.76	21	68.9
126	female	60	0	1	0	0	21.0828	200	220	104	0	388	8.98	7.37	34	32	39.3	0	38.4	4.9	2.11	141.4	4.28		70	21.6	4.3	123	367	5.23	3.32	29	60	42.5	38	4.6	24.8	10.7	2.28	144.6	4.7	47	78.55
127	female	60	0	1	1	1	29.5159	100	95	116	0	140	12.99	11.21	11	18	35.4	0	65.9	6.7	2.31	138.9	3.45	0	12	1.21	4.45	127	142	4.25	2.74	14	17	42.4	67.4	6.7	20.8	9.9	2.51	144	4.76	50	87.1
128	male	83	1	1	0	0	30.4834	100	90	120	0	91	7.51	5.5	22	24	36.3	0	81.1	7.8	2.21	143.3	3.93		18	1.9	4.61	113	128	4.99	2.18	34	45	44.3	77.6	6.6	23.7	11	2.41	140.9	4.03	33	1.39
129	female	68	0	0	0	0	20.2395	200	100	82	0	207	9.69	8.59	15	17	31.8	0	60.9	6	2.14	135.6	3.85		40	2.57	3.36	119	234	6.29	3.87	19	27	39.4	64.2	6.7	18	10.9	2.4	141.8	4.12	7	5.3
130	female	65	0	1	0	0	20.2395	500	135	76	0	128	10.1	8.29	12	17	30.3	0	67.4	7.7	2.13	137.7	3.96		50	5.22	3.38	134	172	4.67	2.59	23	22	40.9	66.1	6.2	20.6	10.1	2.5	143.8	4.04	4	2.5
131	female	52	0	0	0	0	21.9261	50	65	118	0	133	9.43	7.44	24	32	37.5	0	49.6	3.3	2.33	138.2	3.85		17	2.4	4.33	126	149	4.54	1.73	19	30	39	50.1	4.9	18.1	10.7	2.43	143.1	4.05	40	17.2
132	male	82	1	0	0	0	22.4996	200	150	113	0	303	10.74	9.59	25	23	32.5	0	90.4	6.4	2.17	139.1	4.14		68	9.1	3.96	115	316	7.75	5.19	91	61	47.1	83.6	10.2	14.5	12.1	2.37	137.8	4.02	36	2.9
133	female	78	1	0	1	1	28.6726	250	145	68	1	231	12.71	11.14	19	23	39.3	0	60	4.4	2.24	137.1	3.71		5	3.93	3.97	107	229	9.57	6.31	21	24	42.5	66.9	7.6	17.3	10.3	2.47	144	4.16	15	8.1
134	female	75	0	1	0	0	32.0459	50	80	83	0	124	4.42	2.66	26	30	30.9	0	63	6.9	2.13	141.1	3.89		9	1.78	3.85	127	137	4.16	1.57	44	49	43.7	67.1	6.6	24.4	10.9	2.46	142.6	3.76	8	8.2
135	female	70	0	0	0	0	30.7809	600	115	95	0	174	13.98	10.6	58	53	46.4		68	4.5	1.93	136.1	3.57		12	5.15	3.87	124	236	7.22	3.95	21	25	36.8	69	9.6	19	10.4	2.05	142.3	3.99	106	108
136	male	66	1	1	0	1	22.6608	50	80	126	0	129	10.26	8.29	29	28	37.6	0	79.5	5.4	2.29	139.8	3.83		8	4.5	4.64	147	122	6.15	3.48	22	29	43.7	71	4.8	16.7	10.8	2.54	143.3	4.19	45	22.18
137	male	73	1	0	0	0	18.8707	100	120	124	0	178	9.56	7.5	14	18	34.1	0	77.8	6.8	2.07	141.7	3.66		9	2.66	4.7	146	207	5.85	3.53	12	20	47.2	69.1	7.8	25	10	2.25	142.9	4.06	15	35.3
138	female	74	0	0	0	1	29.5159	50	100	130		230	7.17	4.09	11	18	42.2		57.4	4.1	2.45	142.9	4.25		30	4.94	3.93	125	199	5.92	3.58	12	21	46.2	54.9	5.1	24.4	11	2.53	140.5	4.04	78	112.76
139	female	80	0	1	0	0	21.9261	200	145	110	0	349	8.1	5.95	12	17	37.7	0	88.2	12.2	2.15	140.5	3.6		20	3.2	4.1	142	213	6.45	3.37	13	16	41.2	56.7	6.6	14.2	9.8	2.33	140.2	3.29	6	3.4
140	female	62	0	0	0	1	25.721	200	145	112	0	299	12.46	8.6	11	15	34.9	0	73.2	4.8	2.35	142.9	3.38	0	18	2.1	3.71	135	245	6.67	3.45	13	19	38.6	55.3	6.1	15.2	12.3	2.43	139.4	5.36	16	4.8
141	female	64	0	1	0	0	26.986	300	150	88	0	190	7.69	6.05	9	22	31.6	0	72.2	6.3	2.02	146.1	4.21		15	4.27	4.7	135	265	6.89	3.79	8	17	46.1	59.9	6.2	22	10.5	2.19	143.4	4.17	77	233
142	male	68	1	1	0	1	25.0399	200	105	127	0	279	13.06	11.88	18	9	35.1	0	72.9	6.4	2.13	144.1	3.99		34	26.3	5	141	307	7.03	5.17	8	18	41.7	76.5	6.1	22	11.8	2.31	143.5	4.04	9	7.2
143	female	70	0	0	0	1	26.3535	450	120	74	1	227	11.47	9.99	7	13	31.4	0	64.5	6.6	2.17	141	4		30	4.88	3.82	106	313	7.26	4.25	10	14	42.8	54.7	7.1	17.1	10.4	2.35	140.3	4.95	52	57.38
144	female	60	0	0	1	1	27.4077	300	135	120	0	150	12.75	10.12	18	26	34.5	0	86	10.5	2.01	147.7	3.69		15	2.85	4.47	129	217	7.82	4.97	14	18	41.1	68.3	8.5	21.2	9.9	2.6	144	4.15	63	70.2
145	male	72	1	1	0	1	20.6852	100	160	106	0	198	5.21	3.73	42	25	35.3	0	72.9	5	2.26	139.5	3.56		5	2.58	4.89	150	228	4.93	3.51	19	17	50.3	74.6	7.1	21.5	10.4	2.62	141.9	3.79	8	103.71
146	female	63	0	0	0	0	29.0943	200	90	110	0	349	8.1	5.95	12	17	31.2	0	57.7	4.5	2.13	144.4	3.69		44	14.2	4.63	117	444	8.73	6.79	11	20	42.8	48.6	3.8	25.6	10	2.48	140.3	3.84	28	24.1
147	female	79	0	1	1	0	18.1312	50	110	101	0	188	4.99	3.69	28	35	33.5	0	57.2	4.7	2.2	143.4	4.24		25	2.43	4.51	128	188	5.53	3.89	8	18	40	60.1	6	23	10.1	2.38	142.2	4.2	61	148.17
148	female	64	0	0	0	0	19.5159	150	135	104	0	296	17.4	14.77	15	28	37.5	0	79.6	4.2	2.61	141.7	2.8	1	20	3.52	4.53	109	354	7.44	4.29	18	24	48.8	56.4	3.6	24.6	9.8	2.76	143.4	4.07	77	150.89
149	male	71	1	0	0	0	23.5883	300	112	127	0	219	10.22	9.13	23	23	34.4	0	70.3	7.4	1.99	139.3	3.72		12	4.94	4.19	134	251	6.36	4.21	26	29	45.7	69.1	6.8	13.2	10.2	2.27	139.9	3.84	72	3.6
150	male	71	1	1	0	1	19.9594	50	130	110	0	129	5.46	4.64	10	21	30	0	116.8	7.4	2	139.3	3.89		5	1.86	5.2	165	195	3.35	1.63	10	21	47.5	89.8	6.4	20.4	10.1	2.37	143.7	3.63	19	88.5
151	female	72	0	1	0	0	15.5591	150	95	107	0	204	10.2	8.07	43	45	36.1	0	85.5	10.3	2.26	140.9	4.21		30	3.86	4.32	120	233	5.84	2.92	12	23	44.1	70.3	6.3	23.2	9.6	2.51	139.3	3.97	73	182.21
152	female	67	0	0	0	0	22.3478	50	95	95	0	242	9.56	7.25	18	18	33.3	0	63.2	7.3	2.17	143.4	4.25		41	2.34	4.11	125	271	8.04	6.53	24	23	47.1	56.6	6	15.5	11.5	2.5	142.5	4.03	16	4
153	male	66	1	0	0	1	23.5883	300	150	119	0	208	10.84	9.29	10	18	34.3	0	73.9	4	2.14	142.9	3.37	0	9	1.34	4.34	129	253	5.42	3.11	8	16	37.3	87.6	6	19.8	10.4	2.28	145.9	5.32	12	62.5
154	female	52	0	0	0	0	27.4077	400	170	111	0	211	11.9	9.98	10	17	40.9		50.6	3.5	2.33	140	3.74		13	2.72	4.34	129	218	5.5	3.06	10	18	42.4	54.9	3.4	20.5	10	2.33	140.1	4.07	31	28.1
155	female	62	0	1	0	0	26.1427	50	100	121	0	173	11.26	9.72	13	22	37.2	0	66.6	7.3	2.22	145	3.68		17	1.97	4.34	118	201	7.06	4.85	18	22	44.7	74	10.2	24	9.2	2.39	143.7	4.19	3	3.6
156	female	75	0	0	0	1	23.6128	300	190	88	0	143	10.34	8.2	11	17	35.5	0	74.7	7.2	2.2	140.2	4.42		11	2.11	3.67	143	204	5.68	3.53	11	17	39.1	45.1	4.2	25	11.5	2.23	142.2	4.04	16	5.22
157	male	71	0	0	0	0	23.5883	200	105	141		180	7.81	6.34	15	18	37.5	0	57.4	6.6	2.21	143.1	4.01		6	1.63	4.68	126	212	4.91	2.93	13	22	39.8	59.9	7.3	21.2	10.8	2.27	143	4.03	48	6.2
158	female	68	1	0	0	0	26.1427	100	100	92	0	246	8.85	6.52	18	17	33	0	69.5	3.5	2.21	145.9	3.54		7	3.21	4.08	122	344	6.83	3.42	12	16	44.7	63.9	3.7	22.2	10.1	2.5	141.3	4.01	7	4.6
159	female	60	1	0	0	1	19.4077	50	80	95	0	112	7.82	6.44	22	15	37.3	0	60.8	11.5	2.18	141.5	2.8	1	23	3.42	3.6	119	141	4.83	3.17	28	39	42.1	56.5	6.2	18	10.5	2.26	144.3	3.48	22	26.45
160	female	65	1	0	0	1	26.1427	300	175	113	0	205	8.33	6.46	15	23	39.9	0	64.9	7.9	2.29	143.3	3.36	0	50	2.7	4.55	110	231	4.87	2.39	13	23	46.6	63.1	7.7	19.2	10.1	2.51	145.2	4.07	17	6.3
161	female	70	0	0	0	1	26.986	150	100	72	0	182	6.39	5.05	37	26	30.9	0	69.5	6.7	2.12	142.6	3.63		19	2.75	4.62	114	187	5.12	3.21	32	27	46	60.8	9.6	17.5	9.7	2.39	143.4	3.95	33	23.86
162	female	66	0	0	0	1	19.3962	300	120	86	0	188	6.69	5.02	5	14	29.8	0	75.8	10.9	1.93	143.8	4.44		33	16.9	4.32	118	239	4.53	2.55	5	14	45.1	67.3	7	24	11.2	2.43	144.5	4.06	48	157.53
163	female	73	0	1	0	1	24.1427	1000	155	95	0	144	9.33	7.53	8	19	34.3	0	68.1	5.8	1.98	143.5	2.88	1	33	7.52	4.43	123	186	6.04	3.51	12	21	44.3	67.9	6.4	19.9	10.7	2.01	145.5	4.05	31	79.8
164	male	71	1	1	0	0	18.8707	100	135	135		112	7.74	6.46	17	23	35.5	0	91.4	6.4	2.12	142.2	4.04		5	4.86	5.04	162	130	4.14	2.43	27	31	44.6	93.2	5.7	20.9	11.2	2.32	140	4.01	33	28.5
165	female	69	1	1	0	1	22.3478	200	100	109	0	196	9.51	7.41	9	17	35.1	0	68.4	10	2.18	143	3.8		26	1.46	4.08	126	231	5.4	2.29	15	20	40.9	63.5	6.2	20.8	10.4	2.33	146.9	4.07	121	14.2
166	male	67	1	1	1	1	23.9512	200	110	86	0	235	6.89	5.41	18	19	35.9	0	95.3	6.7	2.19	138	3.5		21	2.29	3.18	108	232	4.47	2.59	16	19	40.3	95	4.2	20.8	11.6	2.38	141	3.98	8	5.2
167	female	65	0	0	0	1	25.2994	200	140	101	0	209	8.78	7.71	11	18	36.5	0	53.9	4.9	2.11	142.6	3.43	0	12	1.39	3.51	120	268	5.48	4.05	8	14	39.6	57.5	3.7	17.5	10.6	2.47	142.3	3.59	31	11.07
168	female	54	0	0	0	1	24.4561	100	95	92	0	199	5.58	3.54	51	77	41.3		52.3	6.8	2.12	140	3.68		8	2.33	4.54	128	205	6.14	3.55	12	20	45.6	64.4	4.6	23.4	10.2	2.41	139.9	4.19	15	1.7
169	female	83	0	0	0	1	21.9261	100	105	114	0	160	12.41	8.73	16	26	34.2	0	62.9	6.7	2.24	143.1	3.68		13	2.97	4.16	132	192	7.49	4.4	21	25	20	62.4	5.7	23.1	10.6	2.32	145	4.09	16	110.09
170	female	62	0	1	0	0	21.5045	250	150	99	0	200	8.93	6.57	16	16	37	0	71.6	6	2.42	143.6	4.39		14	5	5.59	143	242	4.66	2.38	24	22	42.2	57.8	4.6	17.4	10.4	2.44	144.7	4.01	13	6.1
171	female	73	0	0	0	1	32.8892	200	135	97	0	291	8	5.57	44	26	30	0	47.9	3.2	2.17	140.6	3.38	0	32	3.4	4.26	132	274	9.06	5.46	13	18	41.3	51.4	5	23	10.1	2.4	143.4	4.18	14	2.8
172	female	62	0	0	0	0	32.8892	200	135	118	0	195	12.34	9.43	14	21	35.7	0	51.7	7	2.11	141.8	3.36	0	9	2.13	4.47	122	260	8.15	5.04	17	19	42	43.8	5.5	23.6	9.5	2.4	143.2	3.9	17	14.61
173	female	64	0	0	0	0	24.0344	300	175	123	0	143	9.31	6.7	28	26	36.3	0	54.8	7	2.17	144.4	3.46	0	9	6.41	4.97	150	204	7.89	3.36	30	28	43.7	48.8	5.8	24.2	10	2.43	142.2	4.94	24	33.95
174	female	68	0	1	0	0	20.6612	700	163	100	0	90	6.39	5.26	12	17	38	0	50.7	7.9	2.22	144.6	3.39	0	13	3.45	5.75	136	120	4.98	3.36	15	18	42.8	63.5	9.2	23.2	10.9	2.35	141.4	4.16	28	20.89
175	female	65	0	0	0	0	23.1911	200	130	110	0	142	6.66	5.4	23	22	34.2	0	46.7	3.1	2.16	140.3	3.43	0	15	9.72	4.4	131	193	4.45	2.58	31	29	43	44.5	4.2	21	10.9	2.39	143.6	4.1	42	17.6
176	male	67	1	0	0	1	27.2173	200	120	128	0	190	16.67	14.49	15	22	33.9	0	111.1	7.4	2.24	140.5	3.34	0	6	2.36	5.48	159	153	6.55	4.29	14	17	42.3	86.5	6.3	18.5	10.3	2.35	144.2	4.02	23	4.6
177	female	61	1	0	0	0	19.607	500	140	108	0	191	9.2	7.61	11	20	35.8	0	46	8.5	2.11	141.8	3.49	0	16	2.41	4.41	127	260	5.57	2.64	17	20	44.6	43.2	8.6	22.6	10.6	2.44	142.6	4.1	52	63.9
178	male	75	1	0	0	1	25.4028	50	120	93	0	197	7.08	4.84	10	18	38.7	0	87.4	7.1	2.04	139.9	3.5		23	5.41	7.72	127	292	7.72	3.15	11	17	41.1	81.3	2	23.2	10.4	2.34	143	3.72	17	8.1
179	male	78	1	0	1	1	27.5802	50	165	99	0	134	6.08	5.01	21	26	32.2	0	75.4	8.6	2.23	141	3.53		4	3.09	4.52	147	152	4.44	3.02	22	25	44.2	70.6	7.1	19	11.3	2.35	142.4	3.74	8	6.1
180	female	68	0	0	0	0	23.1911	60	110	103	0	205	10.76	8.05	18	17	34.4	0	70.1	9.3	2.17	142.1	3.44	0	32	3.87	4.36	136	301	6.24	4	11	19	47.2	64.3	5.8	20	10.6	2.49	141.5	4.25	80	23.4
181	female	56	0	0	0	0	24.9376	200	120	110	0	200	8.13	5.95	25	22	39.9	0	58	6.8	2.18	141.7	3.37	0	6	2.45	4.9	126	220	5.94	3.68	27	28	41.7	53.1	4.5	23.8	11	2.38	142.9	4.07	66	6.5
182	female	54	0	0	0	0	18.1312	100	75	95	0	309	12.07	9.65	6	14	31.2	0	53.6	5.5	2.2	138.7	4.24		40	37.6	4.34	103	375	10.53	7.48	5	15	47.8	47.5	4.4	20.4	11.7	2.26	140.3	4.33	99	89.3
183	female	52	0	0	0	0	24.8777	100	140	109	0	177	10.65	8.71	56	42	37.7	0	56.6	4.5	2.31	139.6	4.13		20	6.59	4.6	117	216	7.16	4.27	28	22	46.8	59.5	5	18.7	9.3	2.58	143.5	4.04	7	9.54
184	female	73	0	0	1	0	24.4561	300	120	108	0	90	9.21	8.55	23	30	37.9	0	46.9	7.1	2.32	139.6	3.57		8	1.57	3.58	111	71	4	2.64	15	19	38.5	48.7	7	22.2	12.3	2.34	140.9	3.62	35	3.4
185	female	77	0	1	0	0	23.6128	400	140	68	0	174	6.22	4.42	28	26	38.3	0	76.9	5.4	2.13	139.5	3.81		46	15.1	3.82	129	209	7.61	4.91	22	21	39.2	66.1	6.9	22.6	10.2	2.27	142.4	3.9	69	26.5
186	female	61	0	0	0	0	21.0828	200	160	125	0	224	9.82	8.12	12	24	38.3	0	50.6	4.1	2.31	142.9	3.35	0	19	3.17	4.64	123	277	5.58	2.78	16	25	47.8	52.2	4.7	23.6	10.2	2.58	142.1	4.46	67	111.6
187	female	68	0	0	0	0	23.1911	50	190	91	0	151	6.73	5.3	29	30	32.9	0	58.7	5.9	2.16	138	3.52		18	3.72	4.3	130	186	5.81	3.9	14	19	43.7	58.1	4.9	19.5	10.3	2.42	141	4.03	19	3.8
188	female	63	1	1	0	1	22.6784	100	130	126	0	183	8.92	6.84	18	20	37.9	0	56.6	6.5	2.37	137.8	3.56		1	1.42	4.47	118	215	4.96	2.4	20	23	41.7	57.8	7.7	26.4	10.9	2.44	141.8	3.38	55	79.8
189	female	56	0	0	0	0	17.2879	200	115	96	0	216	4.18	2.78	16	17	34.3	0	37.7	3.2	2.24	136.1	3.38	0	12	2.32	4.19	128	210	4.22	2.56	12	17	40.8	44.1	5.3	22.8	10.5	2.35	141.2	4.01	15	4.2
190	female	62	1	1	0	1	20.9745	150	180	110	0	267	7.66	5.66	11	16	35.5	0	54	4.4	2.27	149	2.88	1	56	25.3	4.03	107	247	7.01	4.06	7	15	41.9	52.9	3.5	18.2	11.2	2.47	143.2	3.53	52	35.7
191	female	66	0	0	0	0	23.5159	100	135	116	0	134	8.02	7.09	14	19	39.8	0	55.5	7.4	2.26	140	3.97		6	1.73	4.22	124	141	4.03	2.44	14	22	42.6	54.3	5.2	19.8	10.5	2.38	143.2	4.06	5	2.56
192	female	74	0	1	0	0	27.4077	200	100	101	0	194	9.3	7.02	14	19	36.1	0	48.6	5.6	2.32	142	3.9		12	4.96	4.17	124	209	5.86	2.94	20	20	42.4	51.2	8.3	19	10.2	2.37	141.7	3.88	101	84.2
193	female	62	0	0	0	0	28.6726	100	160	105	0	156	10.98	9.31	20	23	33.7	0	50.8	8.8	2.11	144.6	3.36	0	55	5.1	4.68	119	198	8.37	5.75	17	25	45.9	79.3	10.1	19	11.4	2.49	138.7	4.45	49	107.6
194	female	77	0	0	0	0	17.2879	300	205	58	1	98	3.24	2.03	15	23	38.6	0	51.2	8.1	2.02	143.4	3.36	0	7	1.51	3.06	107	116	3.8	1.99	20	28	38.2	55.3	10.8	25.5	10.5	2.23	143.9	4.25	15	33.09
195	female	74	0	0	0	1	26.1427	50	115	119	0	122	7.49	5.8	10	13	34.1	0	70	6	2.15	140.2	3.51		11	2.27	4.42	138	193	4.81	2.5	13	25	43.4	61.3	4.1	20.2	10.6	2.43	142.3	3.87	8	98.47
196	female	79	0	1	0	0	27.4077	100	70	118	0	153	7.06	5.3	11	16	38.8	0	75.4	8	2.43	138.8	3.3	0	18	19.9	4.09	127	184	7.02	4.48	12	20	45.2	56.6	4.1	18.6	10.5	2.42	143.6	4.06	8	7.2
197	female	70	0	0	0	1	26.5643	200	100	106	0	254	12.13	10.47	15	18	37.5	0	67.9	7.2	2.26	148.8	3.72		20	4.27	3.93	121	306	5.37	3.16	12	15	42.2	65.1	5.6	19.1	10.1	2.44	145	3.95	85	121
198	female	62	1	0	0	0	28.251	100	125	117	0	143	11.01	9.55	14	22	40.7		49.8	6.7	2.33	144.2	3.77		14	3.18	4.21	123	153	5.75	2.93	14	19	43.2	46.1	5.4	17.9	10.5	2.37	142.8	4.02	114	109
199	female	67	0	0	0	1	27.9491	500	175	102	0	132	8.32	7.03	17	37	34.9	0	59.9	2.6	2.26	139.7	3.72		19	6.4	4.43	133	175	4.42	2.67	17	35	47.1	68.5	3.8	21	11	2.6	139.8	4.06	16	124.87
200	female	74	1	1	0	1	25.721	300	105	115	0	306	9.89	7.93	15	23	37.3	0	50.6	8.3	2.16	142.3	3.27	0	11	1.82	4.28	126	374	8.81	5.14	17	25	46.2	52.3	5.4	17.5	11.7	2.36	141.2	4.65	14	34.2
201	female	51	0	0	0	1	23.1911	200	130	125	0	183	6.57	4.99	15	23	31.5	0	64.2	6.5	2.23	137.9	3.46	0	37	6.19	4.07	138	185	4.89	3.82	42	28	43.9	43.6	4.9	17	10.4	2.41	143.7	3.97	61	78.44
202	female	84	0	0	0	0	18.1312	200	155	78	1	117	9.13	7.05	9	19	30.6	0	27	3.5	2.14	139.3	3.51		11	3.43	3.56	122	150	21.3	18.9	23	24	39.9	37.1	2.5	20.2	11.3	2.38	139.4	4.68	23	10.98
203	female	80	0	1	1	0	23.1911	100	170	116	0	129	6.65	4.26	40	55	35.9	0	56.3	4.4	2.08	141.8	3.96		36	3.66	4.17	130	109	3.89	2.03	31	37	39.3	41.8	3.6	17.4	11.2	2.35	140.6	4.05	11	61.7
204	female	75	0	1	0	0	17.2879	500	100	83	1	108	8.93	7.38	38	38	37.9	0	44.5	5.7	1.99	144.1	3.55		13	1.36	3.57	121	198	4.44	2.85	14	23	42.1	47	4.7	18.1	11.1	2.35	142.5	3.46	16	5.1
205	female	62	0	0	1	1	29.5159	50	60	118	0	153	7.06	5.3	11	16	37.7	0	45.5	4.8	2.03	140.3	3.73		6	7.1	4.83	141	196	4.04	2.66	14	15	45.1	42.7	4.8	19	10.7	2.16	141.6	4.21	33	146
206	female	70	0	0	0	0	23.6128	300	250	81	0	278	20.11	17.65	16	15	37.6	0	44.6	3.5	2.02	147.6	3.68		33	7.27	3.61	130	273	11.29	8.07	20	19	50	60.7	5.6	17.7	10.8	2.32	137.9	4.17	53	69.01
207	female	57	0	1	0	0	29.3051	200	130	109	0	164	8.08	6.42	16	21	36.2	0	48.5	2.7	2.13	136.3	3.38	0	14	2.14	4.23	125	177	4.19	1.7	16	18	40.9	50.5	5.1	17.2	10.9	2.25	140.9	4.05	23	31
208	female	67	0	0	0	0	25.721	50	85	108	0	162	8.92	7.22	12	17	37.5	0	58.6	5.5	2.12	131.9	4.01		17	3.36	4.05	112	203	4.66	2.86	10	19	41.2	54.6	4.6	17.5	10.6	2.15	143.2	4.05	56	3.7
209	female	63	0	0	1	1	25.4191	50	160	120	0	294	9.49	7.61	65	39	40.9		48.2	5.1	2.18	140.8	4.09		5	3.93	4.28	127	296	4.3	2.09	58	41	42.8	50.9	4.5	18.3	9.6	2.36	142.5	3.55	8	11.6
210	female	79	0	0	1	0	22.7694	300	200	103	0	251	11.28	9.05	12	16	35	0	43.9	4.7	2.16	136.8	3.54		1	9.2	3.51	126	240	4.13	1.77	11	21	48.5	45	5.6	17.2	12.2	2.43	142.4	4.07	6	0.5
211	female	72	0	1	1	1	25.721	100	190	99	0	217	14.69	12.5	17	17	34.6	0	83.9	6.2	2.04	139.9	4.17		66	6.9	4.67	107	282	7.23	4.6	31	21	35.4	75.7	5.8	16.4	12.8	2.15	143.6	3.9	30	24
212	female	63	0	0	0	0	25.2994	100	95	122	0	207	11.62	8.75	9	13	39.6	0	45.1	5.7	2.27	141.4	3.36	0	15	3.4	4.9	146	262	7.02	3.22	13	15	48.4	51.2	6	17	9.9	2.39	143	4.2	7	1.85
213	female	60	0	0	0	0	24.8777	80	145	112	0	194	7.24	5.87	23	20	39.2	0	59.5	6.9	2.25	137.8	4.19		6	3.9	4.5	129	229	5.58	3.2	26	25	42.5	56.5	5.2	17.2	13	2.35	143.2	3.8	3	10.87
214	female	69	0	1	0	1	27.1968	300	185	99	0	187	8.69	6.96	10	22	33.9	0	75.2	8.6	2.16	145.2	4.5		8	3.01	4.01	121	243	6.03	3.22	16	20	43.2	92.2	12	18.2	10.7	2.39	138.3	4.08	45	29.33
215	female	58	0	1	0	0	19.9261	600	160	87	0	248	7.27	4.69	25	45	37.8	0	52.6	5.2	1.99	145	3.13	1	52	12.4	3.7	129	310	6.83	4.82	8	17	37.5	57.4	5.2	17.3	12.3	2.32	143.2	3.68	48	12.4
216	female	74	0	0	0	1	24.4561	200	140	121	0	293	13.35	12.22	17	19	44.6		76.4	6.9	2.18	142.4	3.27	0	15	4.82	4.05	114	236	6.49	4.71	34	33	41.5	47	5.5	18.1	10.1	2.46	143.2	4.16	33	119.46
217	female	57	0	1	0	0	23.1911	100	150	84	0	196	5.4	3.59	45	40	30.4	0	49.4	3.4	2.04	139.8	3.38	0	23	1	4.12	125	174	3.69	2.06	16	19	39.7	54.9	4.4	17.9	10.8	2.16	145.3	4.01	38	91.68
218	female	69	0	0	0	0	21.0828	200	175	92	0	363	7.5	5.97	11	24	33.5	0	68.1	5.5	2.01	149.5	3.59		64	28.8	3.64	124	248	5.52	3.28	8	21	37.7	67.9	7.3	17.7	11.3	2.36	143.2	3.99	8	1.76
219	female	76	0	0	0	1	17.2879	200	175	92	0	317	9.77	8.44	10	19	34.9	0	47.3	5.1	2.2	143.5	3.7		65	4.2	3.39	104	349	5.44	3.52	11	19	46.4	46.8	6.3	15.2	12.4	2.23	142.6	3.73	32	3.79
220	male	64	1	0	0	1	25.4028	250	100	152		254	5.73	2.85	20	21	48.3		69.3	2.4	2.09	141.4	4.44		9	5.48	4.54	118	257	8.91	5.08	15	25	41	55.6	6.3	16.8	13.3	2.22	142.4	4.43	33	15.69
221	male	55	1	0	0	1	21.7738	100	130	111	0	237	5.58	3.47	20	20	37.9	0	60.3	7.6	2.18	140.8	5.02		12	9.8	4.1	121	220	6.18	4.69	14	15	34.6	51.2	6.5	14.2	10.1	2.16	148.9	4.45	8	2.8
222	male	46	1	1	0	0	16.3304	500	180	79	0	106	10.14	8.91	21	15	38.3	0	75.2	3.8	1.89	135.5	3.74		6	3.03	4.6	118	143	5.3	3.15	16	17	39.9	70.8	6.7	17.3	11.5	2.24	142.6	4.01	55	42.94
223	female	77	0	0	0	0	22.7694	100	120	92	0	363	7.5	5.97	30	17	37.7	0	69.8	5.7	2.18	142.6	5.09		55	10.7	4.14	129	366	6.75	4.77	13	18	41.8	51.6	4.3	18.3	11.2	2.34	144.3	4.04	14	35.2
224	female	70	0	0	0	0	15.1796	350	175	69	1	103	5.86	4.33	50	78	33.2	0	51.9	4.4	2.14	142.7	3.42	0	15	21.4	3.76	103	185	4.93	2.77	3	16	41.3	50.8	6	17.6	11.4	2.31	143.6	4.84	29	14.5
225	female	67	0	0	0	0	24.0344	100	120	111	0	237	5.58	3.47	19	23	33.3	0	42.4	6.4	2.09	142.9	4.01		25	3.25	4.53	124	278	6.44	4.41	18	23	42.4	42.7	5.1	18.7	10.9	2.3	143.5	3.49	18	24.2
226	female	63	0	0	0	0	22.3478	100	125	94	0	177	10.81	7.87	5	13	32.4	0	93.4	7.9	2.15	144.5	3.95		17	7.4	3.96	116	232	7.77	4.79	8	15	40.1	76.4	5.4	17.9	11.2	2.29	145.2	4.04	14	61.2
227	female	71	0	1	0	0	28.4618	50	110	72	0	251	3.47	7.24	26	31	49.6		59	5.1	2.1	144	3.82		57	18	2.42	101	152	3.47	1.97	16	25	43.4	54.8	4.1	15.5	11.7	2.23	142.5	4.01	60	14
228	female	66	0	0	0	1	24.4561	400	155	111	0	215	9.8	8.66	23	28	39.5	0	45.2	3.9	2.16	140.1	3.63		11	3.11	4.11	131	263	3.41	1.77	30	32	47.5	50.5	6	19.2	10.4	2.45	143.3	4.57	30	167
229	female	60	0	1	0	0	24.4561	100	115	102	0	137	4.36	3.09	20	20	33.1	0	35	4.2	2.15	144.4	3.8		22	3.4	4.07	121	137	3.28	1.99	12	17	43.5	22	17	17.8	10.7	2.25	142.2	3.55	9	20.2
230	female	68	0	0	0	0	23.1911	100	180	92	0	363	7.5	5.97	7	19	35.1	0	51.6	3	2.08	137	4.15		60	15.5	3.91	105	432	7.66	5.19	6	14	41.8	45.2	4.2	16.8	11.6	2.28	142.8	4.06	42	32.7
231	female	75	0	0	0	0	28.6726	200	115	103	0	108	7.68	5.81	16	22	31	0	61	6.5	2.02	139.4	3.96		10	5.74	4.31	119	175	5.89	3.7	11	19	42.8	53.9	5	18.1	11.3	2.36	141.7	4.02	75	6.1
232	female	68	0	0	0	0	16.4446	200	98	99	0	267	11.24	9.31	13	20	30.9	0	36.9	3.3	2.01	140.1	3.74		56	34.9	3.65	129	266	7.34	5.23	16	21	44.5	38.4	3.9	17.8	11.8	2.41	141.6	4.02	4	4.3
233	male	75	1	0	0	0	19.0521	300	175	120	0	163	11.74	8.68	24	24	37.9	0	50.9	2.6	2.13	145.9	3.81		11	2.3	4.31	130	145	4.89	2.24	25	26	43	48.2	4.1	17.3	10.2	2.29	143.8	3.71	8	3.7
234	female	72	0	0	1	1	24.4561	100	130	86	0	167	10.6	8.21	30	17	37.6	0	101.3	11.3	2.2	137.7	4.48		60	24.8	3.8	132	107	5.79	3.97	27	36	41.8	64.4	7.5	15.5	14.4	2.3	138.8	3.95	11	8.1
235	male	64	1	0	0	0	19.9594	300	185	114	0	197	12.51	10.7	12	17	30.4	0	67.1	4.7	2.03	139.6	3.96		13	5.28	3.93	125	275	8.53	5.43	19	16	37.6	74.3	7	18	10.5	2.22	142.1	3.9	13	5.8
236	female	75	1	0	0	0	23.1911	300	130	81	1	146	6.86	6.04	15	21	37.2	0	43.9	2.6	2.04	139.3	3.48	0	20	1.93	3.74	111	157	3.45	1.84	18	26	43.5	50.3	3.1	18.4	10.2	2.27	139.8	3.98	62	140.7
237	male	68	1	0	0	0	25.4028	100	130	117	0	153	5.15	3.98	13	20	33.9	0	66.4	8.3	2.14	140.8	3.45	0	25	3.02	4.55	119	183	4.15	2.17	15	21	41.5	66.3	8.6	17.8	10.6	2.33	139.1	4.04	49	54.99
238	female	71	0	1	0	0	27.4077	200	190	128	0	244	6.11	3.61	16	18	34.5	0	57.5	8	2.32	143.8	3.75		16	3.94	4.53	126	347	6.51	3.55	13	18	45.5	50.4	4.6	18.4	11.1	2.33	142.4	3.97	55	120.42
239	female	59	0	1	0	0	19.3962	300	220	120	0	239	11.2	4.62	16	20	36.8	0	59.4	4.1	2.22	143.7	3.74		15	5.98	4.41	128	244	6.11	10.4	16	18	40.4	57.5	8	18	10.7	2.32	143.8	3.75	41	18.3
240	female	54	0	0	0	0	18.1312	150	185	96	0	240	7.34	6.04	7	18	32.7	0	50.1	3.4	2.09	141.5	3.9		31	38.1	3.53	119	244	4.35	2.64	5	13	35.9	53.7	4.1	18.4	11.9	2.28	144.6	3.21	51	72.7
241	female	67	0	0	0	1	29.0943	100	90	105	0	164	10.7	9.04	15	16	35.6	0	52.3	7.9	2.18	142.7	4.03		13	2.66	4.22	119	185	5.93	3.83	19	18	41.9	61.6	6.2	18.1	110.9	2.32	143.4	4.32	15	4.9
242	male	57	1	0	0	0	30.8463	200	215	125	0	192	12.68	10.55	20	24	38.9	0	75.5	7.9	2.11	142.8	3.78		36	3.16	4.56	110	197	7.27	4.49	14	22	44.5	70.9	6.3	18	9.8	2.31	143	4.08	36	77.2
243	female	59	0	0	0	0	23.1911	100	95	121	0	169	5.34	3.35	26	28	34.1	0	52.3	3.2	2.14	142	4.31		9	4.28	4.46	124	223	5.79	3.59	29	23	47.7	61.2	8.4	19	10.4	2.26	149.5	3.88	86	85.1
244	male	60	1	0	0	0	24.3141	100	70	119	0	157	6.76	5.43	13	20	36.2	0	73.6	5.1	2.22	140.5	3.72		10	2.92	4.24	129	163	4.23	2.07	13	15	39.6	74.2	4.8	17.8	10.6	2.28	142.6	4.07	15	8.9
245	female	78	0	1	0	0	25.2994	100	105	101	0	245	12.91	10.42	28	18	32.4	0	75.9	6.9	2.31	139.8	3.69		33	7.26	3.09	118	146	5.81	3.44	19	27	49.1	72.1	6.9	18.1	10.3	2.47	141.2	4.07	16	69.1
246	female	74	0	1	0	1	24.8777	200	110	136		254	17.02	15.02	14	17	33.4	0	60.2	5	2.22	138.3	3.92		5	3.4	4.99	110	281	9.19	4.62	19	18	42.5	63.6	5.6	17.6	10.7	2.24	142.8	4.04	140	209
247	female	105	0	1	0	0	28.6726	100	85	96	0	164	9.46	7.36	11	25	36.9	0	56.8	4.8	2.11	136	3.68		46	3.35	3.89	115	298	7.79	4.1	21	34	47.9	56.3	6.7	17.8	10.7	2.37	141.1	4.07	51	70.4
248	male	69	1	0	1	1	29.3947	150	165	92	0	293	7	5.2	10	14	37.4	0	86.3	7.7	2.28	142.5	4.13		19	7.47	3.89	106	328	6.92	4.44	13	16	46.1	94	8	18.1	12.3	2.44	140	4.06	17	19.3
249	female	65	0	0	0	0	27.4077	100	100	103	0	207	7.2	5.71	24	34	35.1	0	60.8	6.8	2.15	142.3	3.71		11	3.53	4.19	124	265	4.54	2.46	23	21	45.3	66.2	7.6	18.5	10.6	2.41	141.2	4.01	86	191
250	male	67	1	1	0	1	21.7738	300	120	99	0	137	6.54	4.97	14	25	37.5	0	117.9	8.5	1.9	142.8	4.4		8	2.75	3.67	112	134	4.26	2.4	9	22	47.7	126.9	7.3	18.6	12.2	2.47	140.2	4.13	32	197.97
251	female	72	0	1	0	0	27.4077	200	140	98	0	127	8.04	6.36	13	23	33	0	66.3	5	2.19	144.4	3.56		24	1.94	3.65	121	174	5.2	2.68	15	22	43.5	66.6	5.4	18.5	11	2.31	143.1	3.71	98	71.6
252	female	68	0	1	0	1	19.8293	200	150	116	0	226	12.5	10.31	11	16	39.1	0	46.7	3.1	2.23	142.2	2.94	1	26	6.11	4.19	126	250	8.42	5.95	11	17	44.1	56	7.1	18.7	11	2.58	146.4	3.51	15	152.95
253	female	59	0	0	0	0	21.7153	150	105	89	0	167	4.17	2.61	12	11	33	0	59.9	5.1	2.1	142.6	3.77		14	1.18	4	123	255	4.49	2.13	18	16	41	68.2	6.2	17.6	10.1	2.27	143.9	4.06	22	71.45
254	male	69	1	1	0	0	20.3223	150	190	81	0	291	9.29	7.82	20	16	28.1	1	117.9	6.7	1.95	141.1	4.79		55	4	3.21	129	317	5.5	3.84	14	21	38.6	121.6	9.7	17.8	13.1	2.43	141.7	3.65	125	92.4
255	male	56	1	0	0	0	33.0237	100	80	111	0	178	6.9	4.9	50	19	36.7	0	78.6	9.8	2.18	141.3	4.08		30	22.3	4.44	115	202	4.08	2.49	58	41	42.2	71.4	5.7	17.2	10.7	2.42	141.8	4.15	16	45.2
256	male	78	1	1	0	0	19.5965	1600	200	62	1	110	8.07	6.82	15	30	19.5	1	86.8	5	1.93	143.4	3.49	0	16	1.07	3.73	104	206	3.86	1.98	22	25	39.5	82.8	4.3	16.2	13.6	1.96	143.4	4.02	100	170.77
257	female	66	0	0	0	1	25.2994	80	60	124	0	145	7.58	6.35	20	14	33.5	0	54.2	6.2	2.07	140.8	3.59		13	4.07	4.94	144	174	3.76	2.19	22	25	45.4	57.7	4.7	18.2	10.5	2.54	143.9	3.93	8	2.7
258	male	40	1	1	0	0	25.4028	400	120	104	0	175	6.69	3.99	10	17	32.8	0	86.9	3.5	2.19	141.8	3.69		3	2.03	5.11	155	232	6.68	3.28	14	18	44.4	78.8	5.9	18.6	11.4	2.22	142	3.94	11	5.65
259	male	55	1	0	0	0	20.5037	200	230	120	0	249	12.43	9.83	36	62	29.5	1	84.1	8.2	2.31	139.3	3.27	0	20	8.19	4.59	123	313	8.14	5.62	14	26	39.4	65.6	6.4	17.2	11.5	2.26	141	4.15	3	12.34
260	female	70	0	0	0	0	19.3962	50	75	114	0	176	9.96	8.57	12	16	32.9	0	33.5	5.7	2.2	137.4	3.5		9	2.2	4.24	123	221	5.61	3.81	12	19	43.8	49.1	8.3	18.1	10.2	2.36	142.9	3.76	57	98.97
261	female	41	0	1	0	1	28.251	100	100	92	0	253	11.07	10.1	18	21	30.2	0	80.6	7.6	2.12	143.2	3.85		42	6.52	3.77	135	274	9.38	7.4	11	10	44.8	84.9	5.2	17.5	10.8	2.57	140.6	3.98	68	79.18
262	male	62	1	0	0	0	21.4109	100	110	104	0	174	6.02	3.92	11	16	32.6	0	49.2	5.1	2.21	140.8	3.36	0	33	12.9	3.89	121	138	4.16	2.31	33	28	39.5	50.6	6.1	17.5	11.1	2.28	141.2	4.02	92	111
263	female	86	0	0	0	1	20.6612	100	180	77	0	117	7.39	6.41	10	15	38	0	75	5.6	2.33	140.9	4.27		19	1.56	2.97	108	135	3.42	2.22	5	14	35.1	84.9	9.1	17.9	11.7	2.38	141.3	3.85	33	16.4
264	male	76	0	1	0	0	21.7738	500	230	82	1	169	13.13	11.47	39	21	26.1	1	46.5	2.9	2.28	139.7	3.58		14	2.5	3.57	107	227	12.35	2.12	29	30	36.3	54	2.5	18.5	11.2	2.26	143.9	3.64	4	7.1
265	female	63	0	1	0	0	25.2994	200	100	113	0	137	6.13	4.39	18	22	38.8	0	59.1	3.1	2.02	142.4	3.35	0	5	1.84	4.51	123	178	4.67	2.1	21	24	42.1	55.4	6.1	18.6	11.1	2.41	141.9	3.93	14	21.56
266	female	66	0	1	0	0	23.6128	400	120	108	0	162	12.04	10.18	23	34	31.8	0	71.7	4.2	2.06	139.3	3.93		30	2.79	4.25	114	195	3.48	2.04	28	35	49.6	55.5	4.8	18.6	11.9	2.19	140.3	4.19	47	34.2
267	male	13	1	1	0	0	13.4272	600	105	101	0	172	6.26	4.39	9	18	30.6	0	35.7	2.8	2.28	136.4	3.32	0	17	6.2	4.11	113	230	3.83	1.93	11	24	46.3	39.9	4.6	17.3	12.4	2.46	137.3	5.3	65	127.19
268	female	66	0	0	0	1	24.0344	100	100	101	0	245	12.91	10.42	28	18	31	0	57	8.2	2.35	144.4	3.4	0	64	9.98	3.88	117	212	7.57	4.82	28	28	39.6	43.6	6	18.6	11.3	2.34	140.9	4.24	47	3.9
269	male	70	1	0	0	0	21.7738	100	210	98	0	167	10.49	9.08	14	24	39.2	0	57.8	6.2	2.05	138.7	4.13		9	34.2	4.86	125	237	9.37	6.6	11	17	40.4	59.1	5.9	17.6	11.5	2.37	140.9	4.47	8	2.9
270	male	71	0	1	1	1	27.2173	100	90	140		167	16.69	13.6	12	17	34.6	0	56.2	3.9	2.18	140.1	3.49	0	7	3.49	4.66	146	165	7.21	4.41	13	16	44.1	56.2	3.2	18.8	12.5	2.2	143.1	4.19	38	13.21
271	male	70	1	0	1	1	24.3141	400	190	96	0	277	8.27	7.87	12	16	38.5	0	52.9	3.6	2.22	141.5	3.69		30	29.5	3.36	118	288	4.89	2.95	12	12	41	54.8	4.1	16.8	12.3	2.37	139.8	3.68	54	54.1
272	female	67	0	0	0	1	27.4077	250	136	116	0	226	12.5	10.31	11	16	38.7	0	67.3	5.8	2.05	146.3	4.1		22	2.4	3.95	109	205	4.75	2.8	25	23	39.9	43.6	4.1	17.4	11.5	2.49	143.2	4.09	44	23.88
273	female	58	0	0	0	1	25.721	50	130	118	0	198	10.36	7.94	19	14	36.7	0	30.6	4.4	2.36	141.3	4.12		30	2.13	4.36	129	220	6.22	3.54	25	17	43	31.1	4.2	18	10.2	2.53	140.8	4.03	18	60.5
274	female	66	0	1	0	1	26.1427	200	145	106	0	212	10.08	8.79	21	22	30	0	37.3	3.5	2.3	143.1	3.46	0	20	3.78	3.75	116	215	6.09	3.12	21	21	35.2	41.2	5.5	18.7	11.3	2.31	142.6	3.79	46	26.36
275	female	56	0	0	0	0	23.1911	200	75	106	0	236	2.66	1.18	11	16	31.5	0	48.8	4.8	2.32	143.2	5.08		6	2.42	4.27	135	269	6.09	3.23	24	20	44.2	42	3.9	19.6	10.7	2.22	141.4	4.03	56	105.84
276	female	65	1	0	0	0	26.986	400	135	96	0	167	8.94	6.39	12	18	38.9	0	56.7	4.4	2.27	141.2	3.93		13	5.21	4.66	136	194	7.01	3.68	15	18	37.7	53.9	5.4	17.9	10.1	2.37	140.7	4.12	126	67.5
277	male	64	0	1	0	0	18.6892	100	225	103	0	219	12.66	10.38	15	14	25.6	1	62.9	6.7	2.17	140	4.22		64	3.4	3.52	126	241	5.9	3.76	12	13	36.5	57.6	4.8	17.5	11.6	2.17	142.4	4.03	18	6.1
278	female	74	0	1	0	1	27.4077	200	180	116	0	232	11.69	9.65	10	20	31.3	0	48.7	3.1	2.14	141	3.38	0	41	6.36	4.44	116	283	6.83	4.61	10	21	37.6	56.3	4	18.3	10.8	2.42	144.8	4	16	0.9
279	female	80	0	0	0	1	22.7694	50	90	131		212	14.36	12.11	16	20	34.4	0	43.2	4.6	2.3	130.8	3.33	0	47	13.4	4.43	147	254	8.41	4.28	12	20	37.9	46.6	4.1	18.6	10.9	2.39	136.9	3.64	11	6.5
280	male	79	1	1	1	1	24.677	200	135	119	0	190	8.74	7.44	34	35	31.6	0	75.5	3.6	1.95	138	3.77		22	2.69	4.43	134	169	6.44	3.93	21	226	39.1	94.5	5.6	18	12.2	2.19	144.5	3.96	16	4.2
281	male	75	1	0	0	0	18.8707	300	100	69	1	144	7.41	5.17	29	17	36.8	0	57.2	2.7	2.01	145.3	3.45	0	11	4.3	3.84	107	302	2.84	0.95	45	31	45.8	53.1	3.4	19.5	11.1	2.49	145	4.09	16	4.2
282	female	49	0	1	0	0	27.8293	200	150	81	0	196	8.79	7.53	21	16	37.9	0	66.7	7.2	2.03	140.5	4.2		16	1.72	4.29	129	253	5.65	3.33	26	225	42	55.1	2.7	17.8	10.4	2.43	140.4	3.83	3	3.9
283	male	75	1	1	0	0	25.0399	300	145	134		144	7.17	5.2	28	21	38.1	0	56.8	5.4	2.06	140.5	3.32	0	18	3.04	3.04	109	83	5.12	2.99	24	24	34.8	85.6	7.4	17.7	12.1	2.26	134.9	3.97	81	52.54
284	female	78	0	0	0	0	25.2994	50	120	109	0	225	8.24	6.55	10	19	33.1	0	48.2	4	2.28	139.3	3.57		13	8.28	3.4	133	196	3.07	1.46	9	11	32.4	52.8	3.5	15.5	13.1	2.22	145.6	4.06	7	5.3
285	female	67	0	0	0	1	31.6242	200	200	93	0	232	9.51	7.69	38	34	38.4	0	36.2	2.4	1.96	139.2	3.35	0	21	3.04	3.67	115	255	6.75	4.56	58	49	33.9	46.5	2.1	15.6	12.6	2.33	144.5	4.06	3	5.3
286	female	73	0	0	0	0	20.2395	200	150	114	0	213	11.43	9.16	25	25	33.5	0	59.3	6.3	2.09	130.8	4.41		13	13.2	4.57	135	308	8.19	4.88	12	20	41.9	75	8.7	16.3	11.7	1.94	141.3	3.82	56	19.03
287	female	74	0	0	0	0	22.7694	600	190	85	0	149	10.85	11.68	23	22	24.8	1	77.8	9.8	1.95	141.6	4.42		16	2.21	4.04	127	224	4.64	2.44	15	19	37.5	66.1	4.4	18	10.6	2.14	143.5	4.16	67	81.34
288	male	62	1	1	0	0	21.7738	300	100	134		144	7.17	5.2	28	21	33.5	0	66.4	6.3	1.97	140.2	3.89		7	1.94	4.69	146	169	4.83	2.34	33	24	46.7	56.8	7.6	18.7	10.5	2.21	142.1	3.64	66	261.46
289	male	76	1	0	0	0	23.5883	100	110	95	0	103	5.59	4.9	12	17	32.1	0	58.4	5.7	2.09	142.3	3.47	0	62	16	3.69	115	293	4.4	3.18	14	16	49.4	121	10.7	16.3	11.5	2.29	142.6	4.06	59	91.82
290	male	82	1	1	0	0	27.2173	400	220	119	0	170	8.24	6.64	13	20	27.4	1	67.2	6.8	2.08	138.6	3.37	0	20	1.89	4.65	154	275	7.1	4.91	16	21	38.7	63.7	6	16.4	13.2	2.22	142.6	4.92	23	11.9
291	male	79	1	1	0	0	21.7738	50	90	104	0	87	3.96	2.48	19	23	38.6	0	74	7.9	2.04	140.1	4.02		10	1.41	3.71	126	95	2.98	1.18	14	16	43.2	87.5	5.1	16.5	14.3	2.13	146.3	3.72	39	8.42
292	male	52	1	0	0	0	22.1367	1200	100	121	0	327	18.06	16.29	10	17	30.8	0	59.2	5.8	2.06	139.8	3.56		19	25	4.09	113	316	12.03	8.08	6	16	37.2	57.2	4.3	16.1	11.6	2.37	139.6	3.98	5	5.3
293	male	69	1	1	0	1	24.677	200	135	81	0	196	8.79	7.53	21	16	42.9		80.9	6.1	2.06	143.3	3.65		71	22.5	3.51	123	267	7.37	4.76	13	21	50.9	56.1	6.4	14.2	11.2	2.33	138.9	4.09	13	5.7
294	female	73	0	0	0	1	23.6128	400	120	77	1	267	5.45	3.7	21	20	31	0	34.6	5.9	2.15	141.4	3.92		27	4.7	4.28	101	300	5.89	4.03	9	13	38.1	30	6.1	16	10.4	2.26	138.1	4.12	14	1.23
295	female	62	0	0	0	0	22.7694	100	125	95	0	103	5.59	4.9	12	17	33.9	0	51.2	4.5	2.25	139.4	3.85		30	3.34	3.73	114	113	2.67	1.61	16	22	39.3	62.1	4	17	11.6	2.36	141.6	4.1	34	93.81
296	male	73	1	0	0	0	24.677	100	195	119	0	135	7.67	6.5	14	18	27.8	1	94.1	8.8	2.08	140.2	4.26		30	6.94	3.76	113	135	6.68	3.8	20	22	37	92	6	16.9	10.4	2.44	140.4	3.97	57	42.7
297	female	57	0	1	0	0	22.7694	250	140	106	0	236	2.66	1.18	11	16	33.4	0	52.5	4.1	2.06	139.9	3.86		44	13.6	3.87	135	193	4.71	3.27	14	16	37	59.5	5.4	16.6	11.5	2.17	143.7	4.06	49	77.6
298	male	14	1	1	0	0	19.5965	200	185	72	0	272	6.44	5.03	9	14	36.6	0	39.6	2.1	1.98	146.6	3.88		10	13.1	3.17	129	153	7.04	4.73	10	10	35.8	67.1	1.2	16.1	12.1	2.18	139.4	3.79	62	8.97
299	female	71	0	1	0	0	24.4561	50	125	119	0	166	9.1	7.33	25	21	31.4	0	40.4	4.1	2.41	142.1	3.42	0	22	2.98	3.85	120	137	4.55	2.74	14	16	38.4	50.4	3.4	17.3	10.8	2.43	142.2	4.09	25	34.2
300	female	56	0	0	0	0	21.9261	50	180	89	0	260	4.36	3.53	16	13	33.4	0	30.7	1.3	1.93	141.4	3.53		13	4.2	2.77	119	414	5.81	4.57	33	19	43.1	32.4	3.2	16.6	11.2	2.02	138.9	3.72	26	3.6
301	female	64	0	0	0	0	25.2994	100	170	126	0	177	8.31	6.03	7	18	30.2	0	48.1	5.1	2.22	145.2	3.52		7	1.36	4.01	129	167	4.82	3.11	22	24	39.6	36.7	4.4	18.6	10..3	2.35	142	4.04	16	5.3
302	male	50	1	0	0	0	19.5965	350	210	102	0	165	8.67	6.84	14	18	29.8	0	54.7	4.6	2.05	143.3	3.89		1	1.86	4.8	152	188	3.63	1.29	22	21	41.6	58.9	4.7	18	11.3	2.03	145.1	3.37	18	3.7
303	female	68	0	1	0	1	28.6726	200	145	101	0	165	13.66	11.02	27	21	31.3	0	53.5	7.6	2.04	137.5	4.03		10	2.05	4.03	128	218	8.53	4.18	36	23	40.2	58.3	6.1	17.1	10.7	2.02	140	3.56	13	21.3
304	female	63	0	1	0	0	29.9376	500	165	79	0	202	6.68	4.19	30	21	29.8	0	47.7	5.5	2.17	144.2	3.62		23	11.9	3.87	117	256	6.35	3.42	48	32	42.5	49.3	3.4	17.7	10.5	2.44	141.2	4.08	7	0.82
305	male	40	0	0	0	0	25.0399	400	100	86	0	216	4.55	2.76	30	21	34.3	0	62.3	2.6	1.95	143.7	3.4	0	27	7.15	3.6	121	303	4.25	1.95	64	34	37.9	43.8	2.5	17.5	10.1	2.32	142.4	4.07	76	98.2
306	female	75	0	0	0	0	22.7694	200	60	103	0	94	8.07	6.95	35	46	33.2	0	39.4	5.9	2.23	137	4.37		33	9.42	3.44	118	60	2.37	1.06	21	30	43.9	48	3.9	16.9	14	2.34	142.6	3.93	4	4.4
307	female	77	0	0	1	0	20.2395	200	70	105	0	308	13.05	10.27	19	19	32.7	0	41.2	5.4	2.25	141.1	3.62		51	22.2	3.67	111	326	6.7	3.78	24	15	42.2	45.9	4.1	16.6	13	2.39	143.9	3.14	6	7.3
308	female	63	0	1	0	0	21.5045	50	150	99	0	271	7	5.64	28	21	31.2	0	50.4	4.7	2.05	140.6	3.51		14	3.17	3.8	139	215	5.29	3.46	10	15	35.4	70.2	6.5	16.5	10.9	2.32	143	4.04	52	98
309	male	33	1	1	0	0	29.0318	200	120	82	0	554	11.05	9.49	52	80	31.8	0	63.9	3.3	2.21	139	4		60	28.1	2.94	106	339	6.99	4.33	39	29	50.6	66.6	3.7	14.8	13.2	2.44	139	4.04	6	37.1
310	female	50	0	0	0	1	27.9491	50	60	119	0	177	6.84	5.66	28	18	37	0	37.8	5.4	2.22	141	3.52		8	5.96	5.14	142	193	6.55	4.22	25	14	41.3	38.9	3.1	17.1	10.9	2.33	139.9	3.92	38	23.4
311	female	71	0	1	0	1	22.3478	50	80	112	0	178	8.56	7.36	12	14	37.1	0	36.4	4.1	2.26	139.1	3.39	0	13	1.81	4.55	125	218	5.52	2.8	13	14	40.2	38.9	3.2	17.1	10.6	2.41	143	4.17	14	0.87
312	female	72	0	1	0	0	29.5159	200	130	102	0	123	8.22	7.21	27	23	30.2	0	46.5	5.4	1.98	135.2	4.1		4	1.46	3.51	126	163	6.15	4.19	20	27	45.2	56.6	10.1	18.7	10.2	2.07	144.1	3.77	65	35.9
313	male	84	1	1	0	0	21.4109	50	150	122	0	187	6.68	4.08	21	21	34.7	0	55.4	5.7	1.99	140.1	5.11		8	2.07	3.55	113	187	3.64	1.79	10	32	46.5	75	7	17.8	12.3	2.18	142.8	3.72	14	4.2
314	female	62	0	0	0	1	23.1911	50	90	119	0	166	9.1	7.33	25	21	36.2	0	43.1	5.5	2.1	141.3	3.78		30	4.52	4.36	115	190	5.59	3.61	25	22	38	50.3	5.9	16.9	10.7	2.33	142.7	3.85	48	99.4
315	female	53	0	1	0	0	24.4561	100	60	98	0	375	10.14	8.32	7	13	30.5	0	53.4	4.5	1.95	138	4.54		25	1.2	3.82	114	418	6.33	4.73	11	14	41.2	56.2	5.2	15.7	11.9	2.35	140.2	4.04	36	38.14
316	male	63	1	0	0	0	16.6933	150	75	132		284	11.4	9.13	29	20	38.2	0	38.5	4.1	2.02	137.2	4.62		10	6.6	4.57	128	350	5.33	3.36	28	21	41.9	38.3	6.5	17.9	10.5	2.46	140.2	4.73	8	4.2
317	male	57	1	0	0	0	25.4028	100	80	119	0	135	7.67	6.5	14	18	38.9	0	62.5	6.2	2.08	135.5	3.91		11	1.48	3.97	120	150	2.27	1.5	20	20	40.9	58.7	4.5	17.5	11	2.43	141.1	4.22	2	5.2
318	female	88	0	1	0	0	28.6726	100	110	111	0	227	8.61	6.76	21	40	38	0	51.9	3.4	1.88	141.7	3.55		12	2.88	4.62	114	290	6.1	4.05	10	16	36.8	51.5	4.3	14.6	13.5	2.13	139.7	3.76	9	4.1
319	female	69	0	1	0	0	24.4561	50	100	119	0	166	9.1	7.33	25	21	30.5	0	64.6	4.8	1.98	137.8	4.12		71	35.9	3.48	129	342	5.25	3.13	10	14	44.2	54.2	4.1	17	11.6	2.23	141.4	3.87	10	2.7
320	male	58	1	1	0	1	21.7738	200	140	128	0	161	11.5	8.96	16	18	37.3	0	66.9	4.5	2.22	138.4	3.46	0	4	2.38	4.92	115	185	7.38	5.89	20	22	46.4	65.4	3.9	18.6	10.3	2.5	139.4	4.09	25	140
321	female	62	0	1	0	0	24.0344	50	110	110	0	212	10.21	7.79	16	23	30.7	0	57.6	6.3	2.01	139.8	3.8		20	3.7	4.12	115	242	6.73	4.54	12	16	37.6	45.1	5.6	18.2	10.9	2.24	142	3.78	15	14.2
322	female	68	0	1	0	1	21.9261	50	79	117	0	163	10.91	8.88	20	19	36	0	44.9	8.3	2.1	135.7	3.34	0	13	2.81	4.23	136	187	6.8	3.81	12	16	40.9	51.9	7.6	17.9	11.5	2.25	139.5	4.11	60	3.81
323	female	59	0	1	0	0	31.6242	150	115	113	0	251	6.54	4.1	21	21	31.5	0	50.4	6.2	2.09	138.6	3.68		9	3.1	4.41	129	214	5.89	2.95	50	41	41.9	49.8	4.1	17.3	10.6	2.54	140.6	3.85	22	69.3
324	male	64	1	0	0	0	22.8625	150	155	121	0	142	7.54	6.77	13	12	30.5	0	92	3.8	2.08	140.2	4.09		8	2.02	4.98	134	157	5.44	2.62	15	19	46.4	104.6	4.9	16.8	13.1	2.27	137.9	4.26	10	15.2
325	female	62	0	0	0	0	26.1427	200	115	112	0	464	10.45	8.53	58	26	30.4	0	79	4.8	2.1	140.2	3.39	0	40	29.2	4.62	112	373	7.89	4.99	7	10	42.9	40.9	3.8	16.1	10.7	2.24	139.9	4.11	42	13.3
326	female	72	0	0	0	0	20.7809	50	75	101	0	149	5	3.26	14	15	35.2	0	57.1	3.5	2.24	142.4	2.91	1	30	4.26	4.06	118	124	4.33	2.28	23	23	39.7	53.8	5.7	17.8	11	2.23	143.4	4.04	36	54.1
327	male	66	1	0	0	0	24.4956	50	95	130		144	7.9	6.81	15	16	39.9	0	56.7	6.3	2.27	139.5	3.76		6	1.6	4.67	141	178	5.24	3.6	14	16	46.9	67.3	6.3	16.8	10.2	2.32	143.4	3.79	42	26.3
328	female	63	0	0	1	1	25.2994	200	180	113	0	182	7.61	5.95	15	18	34.5	0	75.5	6.2	2.15	139.3	4.01		25	3.75	4.18	126	231	5.34	2.88	14	16	41.7	37.6	3.7	15.3	11.9	2.54	141.3	4.07	36	5.4
329	female	69	1	1	0	0	23.1911	100	130	110	0	212	10.21	7.79	16	23	32.4	0	48	5.5	2.07	139.3	3.57		10	4.28	4.5	122	233	7.35	4.62	16	26	45.1	59.5	5.4	18.7	10	2.38	143.3	4.91	12	34.6
330	female	64	0	0	0	0	23.6128	500	150	111	0	389	18.92	16.9	15	16	37.7	0	57	6.6	2.13	141.4	4.11		66	37.7	4.16	120	403	10.27	9.26	4	11	50.9	43	4	14	14.3	2.39	140.8	3.88	17	6.3
331	female	64	0	0	1	0	24.4561	200	180	104	0	92	5.94	4.88	9	17	29.9	0	67.4	5.3	2.11	140.2	3.67		30	1.59	4.11	122	234	4.45	2.58	24	21	38.7	48	6.6	18.3	11.4	2.46	137.4	4.55	40	137
332	male	16	1	1	0	0	21.7738	50	143	99	0	271	7	5.64	28	21	37.6	0	48	2.7	1.97	146.8	3.9		8	4.7	2.77	128	239	3.33	1.45	32	31	44.2	45.8	4.5	14.8	12.5	2.44	141.6	4.09	14	7.1
333	female	69	0	0	0	0	20.2395	200	190	62	1	139	10.04	8.37	11	16	33.1	0	34.8	6.1	1.95	138.2	3.44	0	20	4.2	3.76	103	159	5.1	3.08	7	17	41.4	34.3	6.4	17.8	10.4	2.12	142.5	4.16	27	8.92
334	female	57	0	1	0	0	33.7325	400	185	115	0	141	6.71	5.54	52	32	33.5	0	55	3.5	2.1	137.5	3.98		18	4.57	4.56	128	169	5.09	2.63	62	31	39.9	49.1	6	17.5	11.1	2.15	139.7	3.83	80	60
335	male	74	0	1	0	1	21.7738	300	150	134		144	7.17	5.2	28	21	32.6	0	48.7	6.6	2.01	139.8	3.48	0	4	3.37	4.89	148	188	6.2	3.59	20	18	43.7	77.3	7.9	16.6	10.8	2.28	138.9	4.93	66	93.2
336	female	69	0	1	0	0	23.1911	200	140	104	0	92	5.94	4.88	9	17	33.2	0	50	4.9	2.03	140.1	4.47		13	2.51	4.26	132	115	2.96	1.6	10	23	42.9	58.6	7.2	17.6	11.4	2.14	139.7	4.08	6	35.2
337	male	68	1	1	0	1	20.1205	250	170	110	0	141	8.42	6.4	24	24	34.1	0	95.7	4.9	2.17	142	3.36	0	10	4.1	4.98	154	211	6.91	4.44	35	31	45.3	97.1	5.5	17.1	11.9	2.48	141.2	4.45	10	23.1
338	female	77	0	1	1	0	23.1911	100	150	97	0	96	8.58	6.87	20	25	32.1	0	65.2	7.9	2.01	141.4	3.81		21	1.57	3.82	117	112	4.06	2.28	26	24	41.2	65.4	7.4	17.7	11	2.2	142.6	3.77	35	27.3
339	male	62	0	1	0	0	23.5883	200	125	112	0	464	10.45	8.53	58	26	35.2	0	70.5	6.7	2.23	137.4	4.6		61	19	9.23	123	589	9.23	5.94	77	50	45.9	70.6	7.6	17.1	12	2.37	138.9	4.07	6	4.4
340	male	62	1	0	0	0	25.7657	100	160	126	0	165	7.81	6.41	14	19	33.4	0	60.9	4.5	2.15	139.4	3.64		7	2.13	4.69	142	207	5.97	3.72	17	18	42.7	61.9	6.5	17.1	12.3	2.35	138.6	4.16	16	5.86
341	female	64	0	0	0	0	31.6242	100	90	122	0	93	8.73	7.36	18	18	37.6	0	47.1	6.6	1.98	143.1	3.35	0	11	3.73	3.92	118	181	3.75	2.11	18	19	39.2	57.7	4.8	18.6	10.9	2.29	142.5	4.01	21	86.57
342	female	60	0	0	0	0	22.3478	200	180	110	0	217	14.05	12.05	17	18	35.3	0	41.6	7.4	2.18	141.5	3.8		17	1.35	4.37	134	256	5.5	3.42	14	19	41.3	45.1	8.9	17.7	9.9	2.49	139.4	4.08	14	4.3
343	female	69	0	0	0	0	28.6726	100	95	102	0	164	5.26	3.44	25	20	30.1	0	55.8	5.8	2.27	142.6	4.1		33	29	4.05	120	175	5.53	2.72	25	18	46.1	59.5	7.8	17.1	11.9	2.33	142.2	3.79	13	95.36
344	male	77	0	1	0	0	25.4028	1800	100	58	1	99	8.53	6.62	10	18	36.9	0	119.8	10.7	2.07	143	4.05		11	5.2	2.7	106	358	8.04	6.01	117	48	46.9	61.1	5.6	17.3	12.1	1.96	132.9	3.26	122	124
345	female	44	0	0	0	0	21.9261	100	110	81	0	98	5.67	4.14	9	13	39.1	0	46.9	2.2	2.02	140.5	3.71		11	4.3	3.56	138	160	3.8	2.07	11	17	40.4	56.8	2.8	17.8	10.9	2.18	139.2	4.44	15	12.5
346	female	59	1	1	0	0	21.0828	400	190	84	0	148	4.89	7.2	11	17	30.2	0	50.7	4.8	2.06	139.8	3.69		30	6.36	5.62	113	170	4.41	1.88	15	25	47.2	40.7	4.6	17.7	10.6	2.02	142.8	4.02	2	5.1
347	male	79	1	1	0	0	19.2336	400	190	80	0	159	11.53	10.32	12	24	30.6	0	128.1	7.2	1.94	142.2	4.13		13	2.96	3.4	140	204	3.66	2.38	17	28	37.3	117.8	5.6	17.5	11.5	2.23	143.6	3.97	15	123
348	female	75	0	0	1	1	35.8408	100	190	82	0	89	2.39	2	95	68	37.1	0	111.5	5.7	2.11	139.8	4.02		61	9.6	3.59	106	228	6.95	4.37	9	17	44.3	144.5	11.9	16.3	11	2.21	141.7	3.98	13	24.2
349	female	64	0	0	0	1	26.6841	100	120	123	0	128	9.84	7.49	21	24	38.3	0	136.1	5.6	2.09	140.1	3.78		5	1.51	4.66	125	188	5.09	2.63	38	30	49.7	62.2	5.3	19.4	11.1	2.53	140.9	3.92	14	29.7
350	female	67	0	0	0	0	27.4077	100	80	104	0	266	13.9	11.41	14	16	37.7	0	71.2	5.4	2.03	141	4.2		2	3.2	5.07	159	234	6.29	4.35	10	21	42.2	106.2	62.3	4.6	14.9	2.32	142.1	3.84	3	5.3
351	male	90	0	0	0	1	29.0318	100	140	82	0	89	2.39	2	95	98	37	0	123.6	10.5	2	138.5	3.76		53	25.7	3.76	128	180	3.35	2.27	98	70	41	120.8	8.2	16.5	12	2.45	138	3.97	3	5.3
352	female	79	0	0	1	1	25.2994	50	150	104	0	194	8.85	7.39	21	21	34.2	0	36.8	6.4	2.01	139.2	4.3		33	3.2	3.89	113	190	5.41	2.45	46	32	40.1	66.6	3.4	14.2	14.5	2.32	140.2	4.01	7	56.61
353	female	79	0	1	0	1	25.8408	200	140	77	0	302	8.43	6.07	10	17	30.1	0	67.9	7.1	2.04	140.2	4.5		20	2.78	4.1	126	237	7.16	4	23	28	36.5	70.4	5.3	17.5	11.6	2.16	143.1	4.02	42	78.9
354	male	14	1	0	0	0	17.4191	300	220	79	0	124	4.99	3.12	10	17	30.4	0	34.3	1.5	1.98	145.2	3.62		16	5.4	3.3	107	128	4.69	2.34	14	19	37.6	29.3	1.7	14.8	11.9	2.44	139.2	4.29	15	2.7
355	female	84	0	0	0	1	21.0828	100	120	115	0	176	9	7.38	69	74	38	0	72.7	4.4	2.05	134	3.66		12	2.85	3.76	138	163	5.49	2.96	10	14	35.6	80.6	4.9	17.8	11.5	2.41	143.9	3.61	61	95.62
356	female	57	0	1	0	0	24.8777	300	165	89	0	150	6.78	5.42	10	14	27.2	1	76.2	6.4	2.05	149.3	3.75		37	18.7	3.64	102	173	5.42	3.4	9	12	33.6	37.5	4.1	15.8	11.7	2.02	143.8	3.76	43	5.1
357	female	48	0	1	1	1	22.3478	100	120	89	0	277	13.34	11.01	19	26	38.1	0	56.4	5.4	2.01	140.6	4.3		18	25.9	4.56	118	213	4.23	2.52	16	24.3	38.2	40.1	6.5	16.1	11	2.43	139.5	3.8	87	103
358	female	65	0	0	1	0	31.2026	100	105	113	0	251	6.54	4.1	21	21	37.9	0	69.1	5.1	2.04	141.3	4.13		22	5.55	4.06	123	208	5.05	2.8	17	22	37.9	69.2	4.6	17.8	11.7	2.18	142.3	4.05	6	59
359	female	74	0	0	0	1	25.721	50	140	104	0	194	8.85	7.39	21	21	35.5	0	53.1	6.2	2.13	137.5	4.21		57	1.85	3.78	116	199	4.07	2.37	19	22	37.2	53.5	4.1	18.3	11.1	2.44	141.9	4.14	17	2.26
360	female	71	0	0	0	0	24.4561	500	190	117	0	147	11.8	9.5	26	26	34.1	0	56.1	4.9	2.08	143.5	3.92		8	2.3	4.84	141	159	5.3	3.33	29	28	45.5	55.6	6.7	16.4	10.3	2.25	139.8	3.81	8	16.6
361	female	69	0	1	0	0	23.1911	300	195	84	0	148	4.89	7.2	11	17	28.9	1	57.1	3.5	1.95	142.3	3.47	0	31	3.41	2.99	121	197	3.86	2.6	9	14	37.1	71	5.9	17.1	12.9	2.01	138.7	4.06	19	29.4
362	female	77	0	0	0	0	22.7694	150	50	107	0	201	6.86	4.96	13	17	32.5	0	38.8	4.3	2.02	140.3	4.17		36	14.7	4.29	123	260	6.16	3.95	10	16	39.3	48.7	6.2	16.5	11.2	2.23	140.6	3.99	48	6.8
363	male	75	1	0	0	0	23.5883	200	140	105	0	87	6.38	4.87	16	23	30.5	0	73.6	8.8	1.94	141.2	3.93		40	4	3.81	122	84	4.4	2.52	15	21	37.2	69.3	8.9	16.1	10.6	2.36	137.8	4.07	65	110.7
364	female	73	0	0	0	1	23.6128	50	110	104	0	114	4.48	3.12	21	24	37.5	0	68.3	6.3	2.05	145.2	3.87		55	0.88	2.2	117	391	52.6	49.2	15	12	47.8	50.7	2.18	14.3	13.2	2.22	141	4.07	50	118.28
365	male	72	1	1	0	0	27.9431	100	130	123	0	128	9.84	7.49	21	24	36.2	0	59.3	7.2	2.14	142.9	3.94		6	3.24	4.62	145	184	6.67	4.63	27	31	46.3	74.5	6.2	17.1	11.8	2.47	140.6	4.1	18	35.1
366	female	78	0	0	0	0	27.4077	200	150	104	0	114	6.53	3.12	9	17	33.5	0	55.6	5.56	2.04	142.7	4		12	0.42	4.01	121	269	6.14	3.71	9	20	36.7	46.2	5.89	16.6	11.9	2.42	140.1	3.9	82	205.88
367	female	81	0	0	0	0	25.2994	100	205	89	0	222	10.89	9.17	10	20	28.7	1	92.5	9.89	2.05	141.5	4.4		24	0.88	4.19	127	165	4.1	2.06	10	23	38.1	44.1	6.1	16.1	11	2.28	141.3	3.92	46	13
368	female	74	0	0	0	1	24.4561	100	97	111	0	289	10.28	9.27	32	38	31.2	0	75.3	4.6	2.04	140.3	4.1		22	1.35	3.82	124	240	4.38	2.54	74	49	42.7	52.3	4.49	17.4	11.4	2.21	140.9	4.09	14	3.6
369	female	68	0	1	0	0	27.8293	50	92	119	0	154	7.03	6.05	18	26	34	0	68.4	7.1	1.99	141.6	4.34		12	0.43	3.57	132	251	6.95	3.73	9	20	39.6	77.4	7.04	15.1	12.1	2.42	141.6	4.2	3	0.9
370	female	78	0	0	0	0	24.0344	100	150	81	0	89	2.28	1.39	9	13	45.9		64	5.98	2.09	141	4		6	4.2	4.58	135	249	7.81	4.42	12	16	43.3	52.6	5.88	16.4	11.2	2.27	138.9	4.02	21	68.1
371	male	51	0	1	0	0	25.4028	150	125	91	0	178	6.15	4.6	12	15	45.4		58.1	3.25	1.92	137.8	3.96		23	0.98	4.21	121	113	2.98	1.61	11	19	43.4	66	6.69	12.1	11.3	2.29	140.9	3.98	12	1.62
372	male	78	1	1	0	1	19.9594	100	120	111	0	289	10.28	9.27	32	38	33	0	95.4	9.57	2.12	138	3.92		29	1.93	4.28	131	287	6.83	4.25	13	24	46.7	61.5	3.4	10.1	10.4	2.27	137.6	4.08	64	6.1
373	female	73	0	1	0	1	31.6242	100	80	117	0	200	10.23	7.31	11	14	35.7	0	68.9	4.02	2.13	138.5	3.93		8	2.1	3.56	113	217	5.2	3.58	15	16	45.6	43.7	2.76	14.4	12	2.39	141.1	4.08	16	4.7
374	female	63	0	1	0	0	31.6242	100	90	116	0	202	8.74	3.98	27	18	35.9	0	58.1	5.8	2.12	141.2	3.88		6	0.3	4.58	117	197	10.6	8.33	9	18	39.1	61.1	5.67	15.5	10.1	2.47	141.5	3.64	8	51.17
375	female	64	0	0	0	1	22.7694	50	145	89	0	130	8.78	7.12	26	21	32.1	0	59.3	5.1	2.05	140.6	4.02		11	0.15	3.27	131	150	3	1.62	13	16	37.2	47.9	4.88	11.9	12.3	2.35	139.4	4.06	7	5.6
376	female	67	0	0	0	1	20.6612	50	130	80	0	156	4.1	2.82	24	19	38.7	0	65.9	6.2	2.01	139.4	4.3		6	0.45	4.44	126	252	9.04	5.21	20	31	45.9	62.6	8.37	14.6	10.2	2.18	140.8	3.86	7	4.7
377	female	79	0	0	0	1	26.1427	50	110	89	0	130	8.78	7.12	26	21	33.9	0	68.1	3.8	2.06	143.9	3.32	0	22	0.21	3.19	146	249	4.16	2.74	41	30	41.8	33.7	2.26	13.1	11.2	2.27	138.8	4.48	45	27.71
378	male	65	1	1	1	1	25.4028	100	100	68	0	221	5.75	3.95	19	14	32.5	0	128.2	10.74	2.05	140.2	4.42		5	0.54	3.59	130	152	5.85	3.41	17	26	48.6	61.9	4.45	15	10.4	2.34	142.7	3.69	15	26.23
379	female	77	0	0	0	0	26.5643	50	95	119	0	154	7.03	6.05	18	26	36.2	0	56.3	4.8	2.04	137.9	3.68		63	2.57	3.79	115	370	8.36	5.45	37	35	45.1	57.1	5.16	14.5	10.5	2.42	143.2	4.38	8	0.68
380	female	74	0	0	0	1	23.8236	80	140	80	0	183	12.24	10.75	24	19	35	0	69.2	6.26	2.21	145.8	3.35	0	5	3.29	4.09	126	141	5.62	3.55	23	20	44.3	67.3	5.61	13.8	10.7	2.23	142.8	4.67	24	15.3
381	female	64	0	0	0	0	21.9261	50	140	112	0	263	8.77	6.3	13	19	33.4	0	57.5	3.65	2.29	142	4.52		42	20.69	3.17	120	213	8.09	5.24	8	13	43.4	84.3	10.66	11.8	11.1	2.21	141.4	3.73	16	3.2
382	male	79	1	1	0	1	23.5883	200	170	94	0	186	11.37	9.26	5	17	26.7	1	83.9	5.24	2.11	137.7	3.75		67	2.32	3.1	119	247	9.52	7.6	13	11	34.9	367.8	10.7	16.2	13.5	2.35	138.9	3.68	15	4.1
383	female	53	0	1	1	0	31.6242	50	110	100	0	225	8.33	5.63	22	14	34	0	47.4	5.56	2.02	138.7	3.76		8	1.8	4.07	119	254	7.39	3.46	11	13	45.4	55	4.76	8.7	10.2	2.41	142.4	4.23	13	22.72
384	female	60	0	1	0	1	27.4077	200	140	97	0	161	6.02	4.29	56	36	44.8		43.3	3.88	2.14	144.6	3.92		6	1.54	4.22	117	220	6.47	3.78	32	23	38.1	62.2	5.61	16.6	10.9	2.22	140.4	4.02	22	1.5
385	female	15	0	0	0	0	19.607	500	190	109	0	109	6.5	5.15	9	23	30.5	0	40.8	1.83	2.09	140.2	3.65		20	2.25	3.78	118	285	9.15	5.29	17	18	41.3	52.7	3.9	15.9	10.1	2.28	140.1	4.08	3	45.43
386	female	16	0	0	0	0	23.1911	600	120	94	0	295	9.97	8.48	11	13	39.9	0	51.1	2.71	1.95	143.9	4.7		11	0.72	4.86	123	300	5.07	3.89	39	31	47	49.8	3.25	14.2	12.1	2.27	138.9	4.07	4	34.1
387	female	56	0	0	0	0	24.5159	300	135	100	0	147	8.65	6.52	21	30	35.1	0	55.5	4.69	2.08	140.9	3.74		6	0.93	4.18	119	161	6.06	4.06	25	20	42.1	59.4	4.41	16	10.9	2.38	142.9	3.7	7	25.7
388	male	41	1	0	0	0	19.9594	600	205	95	0	267	8.5	6.96	9	15	32.5	0	68.9	6.2	2.03	140.2	4.3		21	8.85	4.52	125	178	6.38	3.86	29	39	39.9	48.8	4.29	15.4	11.6	2.14	140.5	3.71	29	15.2
389	female	66	0	0	0	0	26.5643	300	115	111	0	215	9.9	6.63	5	20	36.7	0	48.8	4.95	2.18	140.2	3.76		36	4.3	2.82	138	300	3.11	1.82	26	29	45.5	63.7	2.71	14	10.8	2.22	139	4.04	17	3.7
390	female	74	0	1	0	0	20.2395	100	150	111	0	155	7.67	6.16	12	18	32.8	0	49.5	3.29	1.97	141.7	3.82		13	0.2	4.29	126	256	6.67	4.09	7	17	47	57.6	7.02	17.1	12	2.17	139.2	4.02	18	26.49
391	male	64	1	1	0	0	25.0399	200	120	110	0	140	8.27	6.53	14	20	31.3	0	80.1	6.38	2.09	143.8	3.99		3	3.24	4.87	131	298	7.16	4.08	26	23	48.4	95	4.46	15	11	2.4	140.1	3.79	15	3.7
392	male	75	1	0	0	1	30.1205	100	130	131		259	8.6	6.21	20	15	34.2	0	95.4	3.36	2.12	142.1	3.75		14	1.34	3.62	124	177	4.62	2.64	11	29	43	42.2	8.65	16.3	10.9	2.45	143.2	3.89	12	3.45
393	female	76	0	1	0	1	26.1427	200	220	71	0	160	7.46	5.86	18	33	27.1	1	72.3	6.48	2.03	141.3	3.4	0	27	5.49	4.39	121	237	6.08	4.15	9	14	37.9	70.1	8.58	13.4	10.5	2.24	142.6	4.45	46	70.2
394	female	77	0	1	0	1	24.6669	159	150	61	1	206	6.81	5.83	9	15	32.1	0	66.6	8.1	2.09	139.9	3.95		6	2.21	4.25	101	157	5.63	5.33	28	30	42.3	88.4	5.81	14.5	111	2.25	143.8	4.04	61	116
395	female	79	0	0	0	1	21.9261	100	210	97	0	147	6.56	5.64	10	18	32.6	0	55.9	5.04	1.91	146.4	3.88		19	0.96	4.04	120	223	6.14	3.9	16	21	41	50.8	6.13	14.2	10.8	2.42	143.8	3.81	11	78.3
396	male	66	1	1	0	1	24.4753	100	165	128	0	152	8.59	6.87	17	13	36.1	0	77.3	6	2.02	143.1	3.69		18	1.9	4.23	130	276	5.5	3.07	20	30	43.7	48.5	4.47	14	10.2	2.17	141.4	3.84	26	153.01
397	male	14	1	1	0	0	18.8707	300	210	128	0	243	15.34	13.58	25	27	38.5	0	50.5	1.86	2.29	135.7	3.45	0	13	1.29	3.17	98	132	4.09	2.65	9	15	37.8	45.8	2.54	13.1	11.6	2.33	141.6	4.14	8	0.51
398	female	50	0	1	0	0	21.6242	200	140	107	0	127	6.5	4.48	46	36	36.3	0	61.9	4.57	2.1	142	3.98		4	2.52	4.65	151	157	5.74	3.32	25	22	46	73.9	5	14.9	10.9	2.37	140.2	4.02	6	6.2
399	male	76	1	1	1	1	23.5883	150	130	72	0	143	10.01	7.81	9	19	35.1	0	134.9	8.29	2.02	137.2	4.22		9	3.52	4.16	125	149	6.37	4.49	90	59	41.6	61.3	3.53	14.2	11.5	2.06	140.8	3.89	56	95
400	female	57	0	0	0	0	24.4561	800	170	95	0	267	8.5	6.96	9	15	35.1	0	27.7	3.8	1.98	134.1	3.56		61	24.01	3.16	117	192	6.66	3.89	16	31	48.7	448.1	5.09	16.5	10.4	1.93	141.6	3.08	38	59.58
401	female	57	0	0	0	1	50.5988	100	115	105	0	311	11.41	9.21	41	45	32.3	0	44.5	2.8	2.27	137.2	3.5		33	2.34	4.62	141	253	7.3	4.83	46	39	43.1	59.6	4.4	17.2	11.1	2.49	142.5	4.03	16	52.03
402	female	72	0	0	0	1	22.7694	100	130	101	0	139	6.66	4.61	22	19	32.1	0	82.1	4.87	2.13	144.9	3.34	0	41	2.88	3.65	129	301	5.03	2.9	13	14	47.7	33.8	3.46	14.3	11.9	2.45	140	4.11	14	5.7
403	female	66	1	1	0	1	25.721	800	100	118	0	224	14.45	12.74	13	17	31.4	0	69	6.7	2.07	142.8	4.12		15	1.22	4.29	134	147	4.83	2.32	27	25	39.1	69.8	4.49	14.7	11.6	2.23	144.4	3.29	81	112
404	female	75	0	0	0	1	24.0344	100	100	78	0	285	13.83	12.27	7	14	34.1	0	58.8	5.8	2.06	137.7	3.77		11	9.75	4.01	121	248	6.98	4.46	9	24	45.4	66.3	4.91	15.7	10.9	2.08	144.4	3.77	77	33.07
405	female	74	0	1	0	0	19.607	100	130	87	0	152	7.56	5.91	9	13	38.3	0	65.5	2.12	1.98	135.7	3.46	0	41	1.01	4.25	128	406	8.88	5.92	12	13	44.4	66.1	6.98	13.5	11.4	2.05	140.6	4.2	40	121.11
406	female	63	0	1	0	0	55.6586	200	130	87	0	107	6.04	4.41	23	24	30.3	0	44.6	2.87	1.98	141.4	3.34	0	62	27.62	3.54	119	155	4.69	3	6	13	43.6	60.2	5.85	14.2	11	2.33	140.2	4.58	3	4.1
407	female	65	0	0	0	0	21.0828	50	110	84	0	116	5.34	3.87	21	22	31.1	0	51.9	3.96	2.07	141.5	4.03		19	6.74	4.91	109	207	8.63	6.97	15	15	32.8	61.3	7.12	13.9	9.8	2.27	140.2	3.79	12	35
408	female	77	0	0	0	1	21.9261	150	210	88	0	196	9.08	7.31	18	30	27.9	1	83.8	5.05	2.11	140	4.44		10	2.31	4.8	114	169	3.61	1.88	16	17	37.6	52.1	4.56	15	11.3	2.24	140.9	4.03	14	7.62
409	female	58	0	1	0	0	27.4077	300	100	112	0	95	7.09	5.35	17	23	36.2	0	66.8	5	2.16	138.2	3.76		25	0.55	3.71	122	260	6.17	3.93	11	21	39.6	71.6	6.71	13.9	11.9	2.21	138.6	4.07	16	5.3
410	female	57	0	0	0	1	21.0828	300	160	81	0	282	8.09	6.75	36	27	42.8		33.8	2.69	2.08	144.3	4.06		6	4.4	4,22	126	245	6.23	3.11	16	26	46.8	66.1	5.66	5.66	10.4	2.21	140.2	4.13	26	13.8
411	male	76	1	1	0	0	19.9594	150	130	141		134	6.99	4.83	22	23	31.9	0	56.5	4.64	2.08	142.9	3.36	0	12	1.11	3.92	123	98	3.19	1.55	16	23	39.1	67	5.91	15.5	12.3	2.34	141	4.23	6	3.8
412	female	85	0	1	1	1	25.2994	200	205	65	1	95	5.7	4.79	15	24	25.3	1	85	5.41	2.08	137.6	3.38	0	3	0.62	4.98	106	164	6.48	4.89	20	25	35.4	52.4	5.18	14.2	11	2.12	142.7	4.47	21	3.8
413	female	64	0	0	0	0	33.7325	300	205	86	0	147	7.2	5.36	21	29	38.8	0	73.3	7.52	2.17	141	4.22		12	0.1	3.79	128	157	4.5	2.64	8	19	36.2	81.8	6.61	12.9	11.4	2.24	142.7	4.22	5	4.2
414	female	61	0	1	0	0	26.7752	50	80	108	0	134	5.94	4.79	17	44	31.5	0	59.6	9.5	2.08	143.1	4.15		8	3.85	3.93	117	223	4.82	2.6	10	19	46.4	69	5.3	13.7	11	2.35	142.1	4.2	63	94.52
415	male	71	1	0	0	0	21.048	200	160	102	0	120	7.15	6	20	14	32	0	75.4	5.81	2.21	142.2	3.71		4	1.96	4.57	127	157	5.09	3.23	16	25	47	71.1	8.66	13.7	11.1	2.46	142.5	4.05	3	4.2
416	female	65	0	0	0	0	23.1911	150	140	84	0	88	7.45	6.1	21	19	35.3	0	58.9	6.3	2.09	143.8	3.32	0	13	2.72	4.5	143	238	7.82	5.84	20	20	42.1	86.1	5.02	13.2	11.6	2.29	141.7	4.74	29	6.9
417	female	58	0	1	0	0	25.2994	100	215	85	0	237	6.08	4.45	9	12	28.6	1	43.4	5.8	2.09	141.6	3.39	0	13	4.53	4.15	136	101	5.46	3.97	19	23	36.5	47.5	4.82	15.1	11.6	2.34	143.3	4.16	69	18.7
418	female	77	0	1	0	0	23.1911	300	135	115	0	159	7.1	5.36	11	18	38.8	0	61.2	3.22	2.05	138.6	3.62		43	16.05	3.91	116	329	8.64	6.83	9	17	44.3	46.9	6.55	13.2	10.8	2.18	140.6	4.1	3	7.2
419	male	66	1	0	0	0	28.306	100	105	103	0	258	10.7	8.04	23	24	31.4	0	59.3	10.6	2.02	141.2	3.29	0	7	0.62	3.46	109	143	5.25	4.02	27	20	44.2	78.3	5.89	14.9	10.6	2.27	144	4.06	23	106.65
420	male	30	1	1	0	0	22.4996	150	90	104	0	266	13.9	11.41	14	16	32.2	0	44.5	3.13	2	141.5	3.61		13	2.47	4.36	129	191	6.94	4.85	15	20	37.3	50.7	3.48	19.7	11.9	2.27	141.7	4.07	117	91.1
421	female	60	0	1	0	0	18.9745	200	100	100	0	89	4.15	2.97	56	52	32.8	0	46.8	3.59	2.01	140.1	3.36	0	10	9.95	4.01	126	367	8.72	7.81	25	20	36.6	36.2	2.77	12.8	12	2.31	139.1	5.15	30	60.44
422	male	64	1	1	0	0	19.7779	200	100	102	0	92	3.63	3.01	12	13	32.2	0	74.5	5.25	2.02	141.4	3.32	0	24	10.39	4.77	124	344	7.88	5.7	25	30	37.7	47.4	2.83	14.1	13	2.31	143.3	4.02	5	6.1
423	female	61	0	1	0	0	22.137	200	185	112	0	207	8.42	6.09	29	27	35.7	0	57.1	8.57	2.17	140.9	3.42	0	2	0.3	4.64	111	98	3.2	1.82	12	16	42.9	83.4	6.08	13.7	12.7	2.24	140.9	4.12	5	4.21
424	male	66	0	1	0	1	27.2173	100	120	126	0	171	8.34	5.83	16	15	36.3	0	63.5	5.91	2	140.2	3.34	0	4	0.33	4.04	125	217	5.39	2	28	30	39.6	62.6	6.86	18.3	10.4	2.22	144.3	4.6	37	7.2
425	male	74	1	0	0	0	22.4996	200	118	74	0	89	3.2	2.19	10	17	37.6	0	103.7	10.89	1.9	142.1	3.75		4	0.79	4.14	134	162	4.44	2.51	28	20	47.3	61.7	4.49	15.3	12.9	2.24	143.9	4.09	15	0.12
426	female	80	0	0	0	1	23.1911	200	150	112	0	190	10.92	8.19	12	12	29.9	0	70.9	4.88	1.92	145.1	3.66		10	1.49	3.23	119	74	2.6	1.72	23	22	42.5	92.9	5.23	18.2	11.9	2.16	142.1	3.91	4	2.41
427	female	59	0	0	1	1	23.3051	200	110	107	0	189	6.52	5.51	28	20	32.7	0	65.3	3.17	1.97	147.8	3.36	0	7	1.94	4.23	129	166	3.31	1.83	12	21	49.5	58.6	6.17	15.3	10.6	2.02	140.8	4.05	84	24.2
428	female	69	0	1	0	0	17.7096	100	120	93	0	131	6.47	5.39	18	17	32.2	0	59	6.23	2.16	140.1	3.9		24	3.19	4.09	134	191	8.5	4.87	13	18	40	65.3	6.02	16.3	9.8	2.41	139.7	3.79	135	33.1
429	female	65	0	0	0	1	33.3108	200	160	84	0	170	4.74	3.31	25	21	35.7	0	46.8	2.71	2.04	143.4	3.64		10	0.52	4.1	109	78	3.94	2.56	13	11	40.4	69.1	4.34	16.4	10.1	2.14	138.7	3.64	14	1.71
430	male	71	1	0	1	0	18.8707	150	80	96	0	114	4.25	2.75	17	24	32.7	0	67.5	2.8	2.14	143.5	3.27	0	11	0.68	3.64	121	240	6.94	4.52	32	27	40.4	74	5.26	16.4	10.2	2.22	144.4	4.12	9	35.18
431	female	53	0	0	0	0	27.4077	200	160	131		239	6.03	4.66	18	17	38.1	0	45.5	3.72	2.06	138.3	4.02		9	1.41	4.18	126	170	3.95	2.35	26	31	43.6	51.3	5.81	16.2	10.1	2.25	140.9	4.12	34	69.1
432	female	68	0	0	0	1	22.4675	100	80	95	0	141	4.91	3.12	14	21	35.5	0	61.8	3.51	2.17	144.7	3.39	0	16	3.34	4.58	119	271	5.85	4.15	27	23	49.8	43.7	4.07	15.1	10.2	2.37	140.4	4.13	33	10.9
433	female	57	0	1	0	0	18.1312	150	100	77	0	128	5.12	3.68	15	13	31.1	0	48.5	3.99	1.96	144.8	3.36	0	21	1.27	3.71	116	162	4.79	2.68	18	21	38.8	64.6	4.54	16.7	10.3	2.16	144.5	4.07	5	21.91
434	female	73	0	1	0	1	22.7694	200	190	102	0	235	9.58	8.43	11	21	31.5	0	52.8	6.02	2	141.4	3.67		16	0.42	3.65	129	129	4.63	2.76	9	23	39.8	55.6	4.79	15.9	10.7	2.25	143	3.67	46	67.2
435	male	68	1	1	0	0	21.7738	50	140	108	0	134	5.94	4.79	17	44	33	0	75.8	3.75	2.06	144	3.57		15	3.59	3.9	123	157	6.3	3.49	17	17	41	55.5	3.73	15.1	10.4	1.99	141.5	3.87	3	2.7
436	female	72	0	0	0	0	27.4077	400	150	98	0	127	5.73	4.23	19	23	38.1	0	49.7	2.66	2.58	141.9	3.78		4.23	13	4.01	101	214	5.11	3.19	8	17	45.2	75.2	69.4	6.97	14.8	2.65	133	3.81	5	5.8
437	male	78	1	0	0	0	23.5883	300	210	109	0	206	15.13	13.6	14	16	24.5	1	57.7	3.2	2.03	144.8	3.8		4	1.52	4.36	143	150	5.17	3.39	26	58	36.5	77.7	5.52	15	10.2	2.22	141.8	3.9	16	71.29
438	female	68	0	1	0	0	26.1427	400	195	88	0	129	7.82	6.29	15	25	28.5	1	39.2	3.57	1.95	142.4	3.32	0	7	2.53	4.18	121	236	8.06	5.56	12	13	35.5	62.9	4.15	15.7	11.1	2.19	140.4	4.38	6	7.1
439	male	14	0	0	0	0	22.6811	800	120	83	0	134	10.73	9.2	12	16	33.2	0	42	2.35	2.05	142.8	3.39	0	55	23.45	3.7	123	212	7.25	4.88	50	45	38.6	93	5.32	11.3	11.5	2.19	141.1	4.73	76	23.2
440	female	69	0	1	0	1	22.7694	200	130	112	0	190	10.92	8.19	12	12	33.3	0	51.4	5.12	2.08	140.7	3.32	0	6	1.87	4.52	144	377	6.65	4.26	78	37	46.2	60	3.69	15	11.5	2.27	140.5	5.03	19	4.3
441	female	75	1	1	0	1	24.4561	200	110	117	0	154	10.43	8.44	15	24	31.7	0	46.1	3.8	2.06	142.7	3.87		12	1.47	4.38	113	211	7.61	4.34	26	18	40.8	46	4.64	16.2	10.5	1.88	140.9	4.75	2	70.95
442	male	74	0	1	0	1	22.6608	350	150	133		161	16.82	14.87	13	21	31.1	0	67.3	6.6	2.03	149	4.45		5	2.19	4.53	121	273	6.92	5.01	30	37	44.2	51.5	4.96	15.6	10.7	1.97	142.4	3.62	35	25.74
443	female	72	0	1	0	1	30.3593	200	220	129	0	358	12.56	9.68	29	15	35.1	0	57.8	5.55	2.2	141.4	3.74		32	8.86	3.3	106	253	6.99	5.28	17	18	37.8	62	7.41	14.7	17.6	2.4	134.4	4.01	32	9.92
444	male	75	1	1	0	1	27.2173	400	115	65	1	112	5.12	3.89	13	16	34.1	0	118.9	11.14	2.03	138.8	4.33		13	0.43	3.59	105	183	6.61	3.6	14	23	43.7	63.8	6.24	18	11.6	1.97	142.7	3.76	4	11.69
445	female	67	0	0	1	1	27.4077	200	150	85	0	99	4.81	3.53	22	12	31.6	0	80.1	4.96	2.11	140	3.8		12	0.07	4.75	150	181	6.2	3.6	15	22	39.5	65.5	6.75	15.1	11.6	2.21	141.2	3.66	15	15.3
446	female	70	0	0	0	0	21.0828	100	100	120	0	257	12.21	10.31	24	26	32.6	0	47.2	2.9	1.98	142.1	3.72		18	5.41	3.79	119	178	4.31	2.22	15	23	40.2	118.6	7.72	16.7	11.9	2.06	143.9	3.82	17	4.2
447	female	77	0	0	0	1	21.0828	100	110	108	0	187	9.96	7.26	11	13	34.5	0	113	7.1	2.09	143.9	3.92		25	2.23	4.3	129	162	4.11	2.55	12	20	46.7	72.1	5.94	14.8	10.4	2.32	141.6	4.13	69	4.7
448	female	65	0	0	0	0	27.4077	100	170	91	0	113	8.49	6.56	9	10	33.6	0	56.2	5.57	2.2	142.1	3.5		13	7.38	3.76	141	126	5.48	3.72	16	19	40.8	75.1	6.12	15.5	12	2.36	142.5	3.99	11	13.1
449	female	66	0	0	0	0	23.1911	100	110	102	0	151	7.45	5.67	12	17	34.1	0	65.5	8.01	2.11	142.8	3.75		3	0.1	4.27	111	145	6.2	4.05	10	17	42.8	62.4	4.56	15.3	11.8	2.46	142.7	4.05	111	190
450	female	71	0	0	0	0	28.6726	100	170	115	0	142	6.59	5.47	10	14	35.9	0	50.7	4.3	2.01	140.9	4.31		24	2.78	3.68	121	145	4.19	2.76	12	20	39.3	49.2	6.35	16.1	10.7	2.24	142	4.03	45	95.27
451	female	60	0	1	1	0	24.8777	100	150	113	0	89	11.41	9.41	11	16	32.9	0	54.4	4.42	2.22	137.1	3.55		13	6.74	4.03	136	204	6.62	4.05	13	18	34.2	115.8	6.72	14.7	11.1	2.34	144.3	4.03	12	8.2
452	female	87	0	1	0	0	20.872	1200	210	66	1	175	11.94	10.39	24	21	27.8	1	37.1	4.53	2.02	136.4	3.52		10	0.86	3.82	108	132	5.8	4.19	13	16	40.2	51.9	6.27	12.7	10.2	2.27	143	3.67	43	46.6
453	female	64	0	1	0	0	25.2994	100	110	116	0	222	9.67	7.09	25	20	35.9	0	54.1	5.6	2.02	140.5	3.99		8	1.08	4.9	139	105	5.71	2.96	15	17	41.7	49.4	5.75	15.8	11.9	2.28	138.6	3.88	128	98.16
454	female	58	0	0	0	0	28.251	200	160	113	0	215	8.81	7.36	26	38	31.8	0	52.4	3.19	1.96	142.3	3.35	0	21	12.87	3.5	110	154	6.66	3.7	8	14	36.2	58.1	4.75	16.1	11.9	2.24	142.4	3.54	69	91.58
455	male	66	1	0	0	0	20.3223	300	170	106	0	210	7.33	5.54	9	10	32	0	74.5	5.18	2.11	146.2	3.89		29	3.89	4.52	116	245	7.04	4.82	32	25	46.3	65.1	3.98	13.4	10.9	2.35	139	3.97	3	26.3
456	female	62	0	0	0	0	21.5045	50	110	76	0	153	7.46	5.4	10	22	30.7	0	69	7.08	2.02	141.3	3.31	0	51	42.72	4.05	116	226	6.15	4.28	9	10	37.1	85.1	5.94	14.5	11.5	2.13	143.3	4.04	134	6.6
457	female	68	0	0	0	0	26.1427	100	145	110	0	134	9.51	7.2	17	25	33.6	0	75.4	4.46	2.17	142.4	3.93		12	1.43	4.33	128	216	6.37	4.19	29	23	40.6	55.3	5.55	14.1	12.1	2.21	143.6	4.35	63	119.37
458	male	74	1	1	0	0	20.6852	150	225	100	0	190	8.31	6.26	14	22	28.2	1	93.2	5.8	1.95	144.2	3.53		10	3.03	4.32	125	175	5.75	3.79	45	42	36.6	47.6	3.5	14.5	13.4	2.36	140.8	4.51	76	118.71
459	female	78	0	1	0	1	32.4675	600	240	61	1	137	7.44	5.3	30	28	26.7	1	51.8	4.03	2.07	140.6	3.31	0	10	0.32	4.31	101	173	4.76	2.37	23	24	38.8	56.4	3.37	13.8	11.1	2.01	139.7	4.36	23	5.3
460	female	74	0	0	0	0	21.5045	100	100	112	0	135	7.93	5.83	20	29	33.9	0	57.9	5.4	2.04	140.6	4.02		17	3.93	4.33	117	244	5.54	3.09	17	28	41.1	79.9	6.53	15.2	11.3	2.29	141.7	3.75	15	32.1
461	male	70	1	1	0	0	22.4996	300	195	78	1	249	6.88	5.32	13	14	27.2	1	71.1	5.95	1.98	138.3	3.81		8	2.93	4.34	109	172	6.01	4.03	25	34	36.5	59.8	5.27	15.9	11.1	2.13	139.2	3.85	15	49.39
462	female	58	0	0	0	0	27.4077	300	170	100	0	126	5.99	4.76	19	21	30.7	0	53.2	5.87	2.09	140.6	4.49		17	11.92	3.94	117	397	6.9	5.17	31	51	37.1	71.4	6.11	15.3	12.3	2.38	139.5	4.05	9	143.51
463	female	64	0	0	0	0	23.1911	200	140	82	0	142	12.52	10.39	12	18	33	0	50.8	8.21	2.08	136.9	4.41		11	0.61	4.17	122	146	5.2	1.93	22	23	40	59.4	8.04	15	10.7	1.92	141.4	3.05	18	50.37
464	female	78	0	0	1	0	23.6128	300	160	108	0	153	8.78	7.38	67	66.9	36.9	0	65.9	6.1	2.33	137.2	4.13		60	2.4	4.15	126	149	4.81	2.92	116.4	115.7	44.2	63.1	12.6	18.2	12.1	2.56	142.3	4.07	50	39.5
465	female	60	0	1	0	0	24.4561	100	100	114	0	117	6.54	4.72	41	25	38.6	0	66.5	4.6	2.01	142.7	4.11		30	2.01	3.88	118	149	5.14	2.71	15	15	44	90.2	6.88	14.7	11.5	2.32	137.1	3.77	8	3.2
466	female	61	0	0	0	0	25.2994	50	100	133		211	6.51	4.85	10	13	37.5	0	84.4	4	2.05	141	4.48		10	13.07	3.74	116	157	6.3	3.72	33	34	36.4	186	10.5	14.3	11.3	2.14	144.2	3.53	49	59
467	female	71	0	1	0	1	23.7325	50	215	92	0	141	8.73	7.78	34	40	26.7	1	111.4	6.9	2.01	149.3	4.01		12	2.25	4.33	126	118	6.15	3.71	33	28	36.8	69.9	5.33	13.3	10.9	2.01	140.4	3.88	3	90.52
468	female	67	0	0	0	1	29.5159	200	190	101	0	111	8.44	6.9	12	23	33.8	0	96.5	7.64	2.09	139.2	3.53		14	0.7	4.02	115	221	5.18	2.72	16	24	41.4	45.8	5.31	13.5	10	1.99	140.8	3.53	3	2.6
469	female	63	0	0	0	1	24.4561	200	150	96	0	157	7.13	4.96	15	27	30.1	0	65.4	11.1	2.06	141.6	4.21		27	11.6	4.39	131	216	6.9	4.25	13	17	41.3	92	5.29	13	11	2.22	138.1	3.97	20	46.1
470	female	77	0	0	0	1	24.4561	50	100	114	0	275	6.33	5.28	17	19	39.9	0	59.8	4.45	2.17	140.3	3.77		19	27.56	4.35	115	242	4.82	3.11	17	24	46.8	74.8	5.3	12.6	10.4	2.37	140.8	4.1	73	61.3
471	male	74	1	1	0	0	19.9594	100	115	82	0	331	10.18	7.87	15	14	36	0	80.9	5.78	2.07	138.9	4.32		13	0.84	3.85	121	284	4.75	2.89	11	26	43.2	59.9	4.2	14.9	11.1	2.34	142.2	4.44	34	143.88
472	male	54	1	0	0	0	25.0399	700	220	100	0	152	8.47	6.95	18	13	30.2	1	61.4	4.24	2.03	139.9	3.67		53	29.09	3.37	129	423	6.61	4.09	15	15	43	98.7	7.91	12.8	11.8	1.95	139.9	4.01	27	0.89
473	male	66	1	0	0	1	19.9594	400	185	109	0	137	11.27	10.14	18	22	29.9	0	83.7	8.15	2.19	139.1	4.64		5	0.33	4.37	113	172	9.27	7.15	50	41	42.9	85.4	4.16	17.1	11.9	2.32	140.8	4.08	38	127.6
474	female	65	0	0	0	0	33.7325	250	130	100	0	138	6.75	4.85	16	11	34.3	0	56.6	5.32	2.18	139.6	3.76		11	5.52	4.19	119	190	4.88	3.12	21	16	40.1	61.9	4.36	13.3	10.8	2.25	140.5	3.88	3	9.3
475	female	81	0	0	0	0	24.8777	100	90	100	0	125	9.65	8.69	13	15	36.1	0	81.1	9.36	2.15	141.7	3.83		17	7.15	3.85	118	199	4.42	3.17	11	16	33.3	90.3	6.4	14.1	14.2	2.38	143.8	4.03	73	3.4
476	female	73	0	0	1	1	29.3051	200	110	110	0	171	10.93	9.63	26	24	39	0	60.9	4.95	2.1	138.8	3.72		10	2.57	3.56	123	166	5.86	4.61	17	21	46.6	76.6	5.38	12.9	11.1	2.29	140.8	4.03	7	4.3
477	female	69	0	1	1	1	23.6128	400	160	60	1	122	7.09	5.76	13	13	34.3	0	97.5	15.18	2.31	135.5	4.05		11	1.54	4.54	106	125	5.7	3.71	30	26	41.8	64.7	4.67	13.5	11.3	2.34	141.3	4.06	26	95
478	female	65	0	0	0	1	22.7694	200	75	121	0	238	9.02	7.53	21	21	33.4	0	46.2	4	1.9	137.8	3.49	0	41	1.75	2.87	105	145	5.6	4.25	10	15	40.3	89.5	6.63	13.9	10.6	2.37	138.3	4.34	7	1.15
479	male	66	1	0	0	0	22.4996	100	125	98	0	209	9.06	6.54	27	35	29.9	0	72.2	7.39	2.07	135.5	3.91		13	2.31	4.6	143	273	6.83	4.38	47	38	47.6	59.5	5.21	14.3	10.9	2.38	139.8	4.01	15	14.2
480	female	60	0	1	0	0	26.986	200	96	108	0	132	4.68	3.3	23	22	37	0	65.5	4.98	2.09	140.9	4.09		8	1.99	4.33	135	204	5.59	3.38	12	22	47.9	74.4	6.96	13.6	11.3	2.26	137.3	3.74	6	6.1
481	male	55	0	0	0	0	22.3182	600	105	96	0	168	13.87	12.36	26	28	33	0	84.1	4.74	2.07	138.4	3.91		45	23.01	3.75	121	254	6.68	3.49	21	27	43.8	98.3	7.15	13.3	11.6	2.13	141.2	4.08	27	32.82
482	female	66	0	0	0	0	25.2994	100	75	103	0	255	9.01	7.5	25	13	36.3	0	48.1	6.34	2.16	141.6	3.84		18	0.17	4.18	112	175	4.57	2.82	30	32	50.4	60.8	4.7	13.7	11.3	2.32	139.9	4.17	8	7.1
483	female	66	0	0	0	0	24.0344	200	68	108	0	157	9.14	7.6	19	21	34.1	0	54.7	5.95	2.04	140.2	3.88		18	0.45	4.18	112	309	5.6	3.61	40	20	45.9	48.9	4.23	13.7	14.5	2.24	140.4	4.01	7	5.9
484	female	69	0	1	0	0	21.9261	300	165	108	0	125	9.75	8.23	16	21	35.2	0	59.9	4.15	2.04	137.1	3.84		16	5.53	4.38	121	189	5.86	3.57	27	32	46.1	55.6	7.91	14.6	11.6	2.57	139.5	4.04	4	8.3
485	female	84	0	1	0	0	24.4561	100	130	109	0	189	4.5	2.75	15	20	37	0	75.2	6.06	2.19	139.5	4.57		11	6.78	3.94	121	136	6.31	4.1	13	20	36.5	67.2	6.58	14	11.2	2.16	140.7	3.88	21	23.91
486	male	82	1	0	0	1	24.677	400	135	111	0	231	10.77	8.47	22	25	30.9	0	108.3	6	2.04	139.4	3.66		3	1.31	4.41	126	166	4.85	2.82	9	16	45.3	65.1	7.76	15.2	11.2	2.38	140.4	4.06	10	5.1
487	male	64	1	0	0	1	28.306	200	145	128	0	152	5.98	4.18	17	23	35	0	75.2	5.42	2.12	139.5	3.86		7	0.96	4.23	128	239	3.67	2.01	40	38	39.4	81	3.45	15.2	11.4	2.33	141.6	4.09	11	3.21
488	female	55	0	0	0	0	21.0828	100	125	133		161	9.84	7.9	16	18	31.3	0	59.2	9.24	2.21	140.4	3.67		14	1.16	3.67	134	123	6.72	4.33	39	34	39.4	51.9	3.03	13.4	11.3	2.38	141.2	4.01	15	15.53
489	male	77	0	0	0	0	24.3141	700	162	61	1	128	10.49	8.95	29	24	35.8	0	90	6.79	2.13	142	4.15		5	4	4.81	103	224	6.98	4.36	28	16	44.1	73.9	5.37	12.8	10.7	2.36	140.8	3.94	63	25.9
490	female	73	0	1	0	1	23.7325	200	190	88	0	114	8.15	6.15	113	24	32.1	0	62.8	4.3	2.06	139.6	3.48	0	12	3.11	4.24	129	140	5.6	3.74	23	27	39.2	66.2	6.53	12.8	12.9	2.37	139.8	4.5	32	52.21
491	male	69	1	0	0	1	23.9512	150	150	108	0	151	8.2	7.12	16	18	30.2	0	91.3	6.03	1.94	138.5	3.85		4	3.78	4.07	126	156	5.53	2.92	16	22	47	59.8	3.01	15	11.4	2.24	139.2	4.9	37	16
492	male	71	1	0	0	1	20.8463	100	160	110	0	160	4.1	2.24	35	28	31.8	0	62.5	5.18	2.09	138.7	3.68		3	1.01	4.06	113	178	5.9	4.19	16	20	39	96.8	5.17	15.1	11.6	2.31	140.2	3.07	39	44.25
493	female	67	0	0	0	1	23.0943	300	120	110	0	149	9.08	7.72	19	13	37.4	0	62.4	5.06	2.05	141.5	3.84		3	1.36	4.5	139	184	4.61	2.36	38	38	46.1	69.7	5.93	13.2	11.5	2.17	141.1	3.27	16	24.4
494	female	77	0	1	0	0	18.9745	200	105	99	0	130	6.14	4.09	23	20	34.5	0	66.2	6.51	2.18	142.6	3.9		9	2.11	4.61	145	197	6.1	4.46	17	17	42.3	57.1	6.38	11.4	13.4	2.36	140.8	4.09	16	47
495	male	31	1	0	0	0	30.8463	400	220	96	0	206	13.2	11.85	15	24	26.3	1	55.8	4.34	2.01	139.3	4.17		9	4.64	3.54	126	218	4.01	2.1	18	19	37.5	57.6	7.14	15.1	11.4	2.21	142.9	3.68	8	3.5
496	female	74	0	1	0	1	27.4077	200	110	105	0	259	8.75	6.61	22	17	33.8	0	62.9	3.26	2.15	143.6	3.57		2	1.36	4.96	115	282	6.54	4.42	18	20	45.8	64.1	5.15	15.3	11.1	2.35	141.9	3.62	15	5.2
497	female	64	0	1	0	0	19.721	150	105	84	0	121	10.18	8.45	8	28	38	0	54.4	3.74	2.08	137.7	2.78	1	2	0.34	4.38	129	243	5.86	3.53	24	24	47.1	53.5	4.95	13.4	11.2	2.16	139.6	3.51	43	113.13
498	female	58	1	1	0	1	23.6128	200	150	127	0	228	10.21	8.47	25	23	38.3	0	50.4	4.98	2.11	138.5	4.34		33	5.6	4.83	113	283	7.33	4.89	17	17	46.2	58.2	6.25	12.9	11.2	2.33	140	4.08	22	19.3
499	female	78	0	1	0	0	27.4077	200	180	100	0	157	6.58	4.48	27	22	36.7	0	47.7	4.79	2	135.8	3.69		11	2.35	4.39	131	183	6.01	2.8	5	22	48.4	61.4	4.99	13.5	11.1	2.43	142.5	4.53	16	12.06
500	male	77	1	0	0	0	25.4028	600	230	124	0	179	8.75	7.27	14	27	30.8	1	69.5	4.23	1.96	134.7	3.87		14	1.78	3.91	124	223	6.71	4.5	27	33	38.1	54.6	7.54	13.3	11.8	2.19	141.5	3.26	12	11.9
501	female	64	0	0	0	0	23.6128	150	160	91	0	192	4.76	3.6	15	15	33.9	0	49.5	8.1	2.03	139.5	4.34		13	1.63	4	115	199	6.43	3.33	10	22	40.9	67.2	6.79	14.1	11.2	2.19	141	4.46	71	69.19
502	female	78	0	1	0	1	36.6841	100	130	121	0	140	7.27	5.98	11	15	33	0	45.4	4.35	2.13	143.8	4.22		11	0.42	4.86	154	220	6.06	3.39	11	20	42.2	60.9	5.05	12.4	11.1	2.2	138.5	4.45	76	117.4
503	female	79	0	1	0	0	25.5102	100	180	126	0	177	8.31	6.03	7	18	32.6	0	30.3	3.43	2.19	140.6	4.07		15	1.64	4.69	139	167	4.97	3.11	15	24	43.4	46.3	6.81	14.6	11.4	2.28	140.6	4.1	103	41.2
504	female	71	0	0	0	0	23.1911	250	190	82	1	190	9.74	8.66	12	13	32.1	0	54.4	5.43	1.95	144.9	3.58		9	1.99	4.6	105	207	4.25	1.61	9	25	39.7	49.4	4.92	15.1	11	2.27	142.3	3.88	6	1.04
505	female	77	0	1	0	1	21.0828	200	100	112	0	146	4.64	3.35	15	18	36	0	58	3.53	2.03	144.7	4.03		10	0.5	4.43	129	211	4.94	2.91	13	19	38.8	62.8	8.4	15.1	11.7	2.26	140.8	3.92	13	16.15
506	female	66	0	1	0	0	24.8777	50	100	101	0	89	3.7	2.56	18	22	37.5	0	62.6	4.83	2.17	144	3.85		8	0.44	3.84	117	154	4.7	2.4	15	16	48.3	64.1	5.01	17.5	10.9	2.33	141.6	3.87	7	5.3
507	female	62	0	1	1	1	21.0828	200	90	104	0	152	6.26	4.87	7	21	32.1	0	66.7	9.4	2.11	139.8	3.92		8	0.31	3.5	137	71	2.69	1.57	16	22	47.8	66.1	6.95	18.6	11.6	2.26	141.9	3.98	16	3.6
508	female	73	0	1	0	0	21.9261	300	110	124	0	212	6.44	4.88	18	16	38.1	0	65.5	6.3	2.09	142.3	4.23		15	1.06	4.28	129	127	3.24	1.45	81	58	42.8	53.9	7.56	16.2	11.8	2.38	143.2	4.01	50	6.99
509	female	59	0	1	0	0	19.3962	100	120	102	0	131	3.99	2.96	10	15	33	0	47.1	3.26	2.14	141.2	3.37	0	11	3.71	4.59	124	203	3.45	1.96	11	16	38	41.7	6.57	14.4	11.9	2.35	140.9	4.54	16	41.77
510	female	68	0	0	0	0	26.1427	700	200	77	1	140	5.89	5.06	12	19	25.2	1	53.8	4.74	1.9	139.8	3.22	0	8	1.37	4.26	102	231	6.29	2.82	13	18	40.3	93	5.2	14.9	11.2	2.04	145.2	4.08	25	170.63
511	male	68	1	0	0	0	26.4915	200	170	101	0	125	10.9	10.08	19	23	26.6	1	54.6	3.96	2.07	137.7	3.9		14	6.49	4.19	127	349	5.87	3.55	21	24	40.3	73.3	7.53	12.7	11	2.43	140.3	4.11	25	7.1
512	female	77	0	1	0	0	20.2395	500	90	101	0	270	5.98	3.59	13	11	34.2	0	61.4	5.01	2.04	140.5	4.25		12	0.31	4.07	123	154	4.68	2.64	8	22	42.2	45.5	3.39	13.2	12.1	2.4	142.9	3.56	21	56.5
513	male	65	1	0	0	1	29.7576	150	120	112	0	210	6.5	5.45	29	29	31.4	0	83.4	4.75	2.01	140.9	3.99		67	6.54	3.22	134	224	5.46	3.61	26	25	41.8	64.8	2.29	14.8	12.8	2.12	142.3	4.07	2	7.2
514	female	61	0	1	1	0	26.1427	100	140	83	0	225	7.7	5.5	10	20	32.1	0	56	3.53	2.25	141.7	3.31	0	13	2.3	4.24	134	248	5.4	2.29	12	17	37.3	69.8	5.94	13.2	10.5	2.2	141	4.07	13	5.68
515	male	66	1	0	0	0	21.048	100	115	127	0	236	7.27	5.2	14	23	34.9	0	53.4	5.33	2.29	138.4	4.21		60	15.41	4.14	124	205	8.43	6.74	7	21	46.8	105.7	6.54	12.7	12.7	2.45	141.2	4.03	81	33.7
516	female	67	0	0	0	1	22.3478	300	200	81	0	89	9.34	7.68	9	10	30.4	0	46.9	5.95	2.17	139.5	3.71		22	0.79	4.46	104	297	10.66	8.32	15	16	48.1	59.6	5.52	14.2	10.9	2.46	141.5	4.24	16	35.1
517	female	74	0	0	0	0	27.4077	50	105	119	0	105	5.7	3.44	12	17	38.1	0	60.4	6.41	2.71	139.6	4.21		22	0.63	3.97	118	113	5.51	3.02	18	22	44.2	42.8	5.02	13.7	10.8	2.59	143.8	4.07	29	36.71
518	female	70	0	0	0	0	26.986	400	130	96	0	163	10.91	8.05	51	65	35	0	53.3	4.9	2.12	144.1	3.81		55	26.93	4.07	123	254	4.51	2.47	4	13	47.6	37	3.38	14.3	12.1	2.3	139.1	3.54	17	9.68
519	female	70	0	1	0	1	27.4077	400	90	103	0	186	12.66	10.57	27	55	31.6	0	61.5	3.11	2.11	139.9	3.5		19	1.33	3.91	125	205	6.56	3.67	11	17	37.5	40.5	5.06	13.3	10.7	2.21	141.7	3.9	11	52.03
520	female	81	0	0	0	0	21.0828	300	90	121	0	159	3.95	2.3	12	17	32.1	0	53	5.28	2.15	140.6	4.05		35	4.26	4.22	103	253	8.55	6.2	13	24	38.5	50.1	6.54	12.6	11.5	2.32	140.5	3.8	74	266
521	female	62	0	1	0	0	27.4077	200	110	106	0	268	5.65	4.86	14	19	37.3	0	76.3	4.65	2.26	142.1	3.83		6	14.12	4.9	128	200	6.8	4.49	26	22	48.5	74	5.2	12	11.6	2.24	141.3	4.24	6	27.52
522	male	61	1	0	0	0	21.7738	200	130	166		142	5.77	4.57	16	17	39.9	0	83	4.4	2.21	142.4	4.04		17	0.93	3.67	113	298	5.87	4.32	12	14	41.1	67.1	4.37	12.6	11.1	2.38	140.1	3.88	8	6.2
523	female	70	0	0	0	1	24.4561	300	100	124	0	212	6.44	4.88	18	16	35	0	67.4	4.24	2.18	142.2	4.36		40	0.36	4.23	132	187	4	2	12	23	37.9	49.6	5.78	14.5	11.2	2.34	139.1	4.01	48	76.52
524	female	64	0	1	0	1	24.0344	50	95	106	0	118	5.16	3.83	16	23	31.7	0	71.8	4.28	2.09	142.2	3.32	0	2	0.23	5.22	175	130	4.9	3.19	23	20	46.8	76.2	6.03	13.1	11.9	2.16	140.8	5.09	60	138.79
525	female	73	0	0	0	0	23.6128	100	100	96	0	238	8.26	5.85	13	21	32.3	0	61.5	9.12	2.29	139.7	3.88		7	0.31	4.26	126	184	4.28	2.32	10	21	38.1	59	3.82	14.2	11.3	2.26	141.4	4.15	12	43.11
526	female	77	0	0	0	0	21.9261	100	110	100	0	193	7.08	5.12	7	14	30.6	0	43.1	11.87	2.28	144	3.42	0	6	4.68	5.58	127	244	4.89	2.2	15	19	41.9	45.6	6.72	13.6	12.6	2.33	139.9	4.07	13	6.3
527	female	64	0	0	0	0	29.5159	100	110	110	0	190	10.18	8.08	41	75	31.8	0	60.6	6.37	2.19	142	3.39	0	13	0.58	4.02	133	264	6.35	4.18	11	15	42.4	46.7	5.15	13.5	10.9	2.35	142.5	4.17	17	6.2
528	female	68	0	0	0	1	27.4077	800	235	88	0	119	9.2	7.75	11	21	24.7	1	109.7	7.26	2.04	142.1	3.46	0	3	0.68	4.38	135	159	6.91	4.73	5	18	39.6	63.7	4.25	14.1	11.7	2.36	140.7	5.26	102	175
529	female	75	0	1	0	1	27.4077	80	155	107	0	246	14.8	13.2	21	17	36.1	0	39.9	4	2.12	141.7	3.37	0	17	2.87	4.24	129	239	8.28	4.12	31	20	42.1	48.4	5.61	12.4	11.1	2.23	142.4	5.08	79	47.66
530	male	80	1	0	0	1	24.677	300	90	120	0	195	5.07	2.91	5	20	37.6	0	52.3	4.39	2.22	141.9	3.53		6	4.86	4.6	119	146	4.68	3.51	33	21	46.3	44.3	5.5	16.6	11.8	2.37	140.3	3.66	35	79.89
531	male	80	1	0	0	0	21.7738	100	100	118	0	116	6.81	5.46	20	29	39.2	0	88.5	7.84	2.17	139.9	3.47	0	5	3.82	3.74	119	134	5.19	3.85	176	86	41.9	53.7	3.53	14.8	10.6	2.4	140.4	4.51	50	4.3
532	male	61	1	0	0	0	26.8544	200	210	111	0	301	12.98	10.13	22	20	33.8	0	74.8	7.02	2.24	140.5	4.03		17	1.17	3.55	108	172	3.83	1.95	2	17	34.5	59.8	6.73	14.7	12.4	2.46	139.9	4.05	17	3.6
533	female	53	0	0	0	0	21.9261	100	130	101	0	100	12.99	12.01	12	18	33.6	0	45.1	7.16	2.18	140.4	3.68		51	24.44	4.65	121	304	8.17	5.67	26	17	43.1	64.5	5.92	16.7	13.3	2.54	137.2	4.04	48	48.62
534	male	72	1	0	0	0	27.5802	200	120	126	0	212	10.82	8.82	9	18	34	0	73.4	6.06	2.26	141.9	4.46		16	1.16	3.58	119	106	5.34	3.73	16	19	35.7	49.2	5.96	14.7	12.1	2.47	141.7	4.54	16	1.15
535	female	67	0	0	0	1	26.5643	150	120	85	0	388	13.59	10.1	13	19	37.9	0	46	5.04	2.18	136.9	4.37		12	5.45	4.11	132	217	9.32	6.6	11	11	38.2	24.2	11.3	14.4	12.4	2.32	140	3.92	19	20.04
536	female	53	0	0	0	0	19.8178	200	220	83	0	253	12.43	11.24	9	12	24.2	1	44.2	4.35	1.96	142.9	3.44	0	73	18.1	3.79	117	637	13.43	10.25	41	80	34.8	39.6	6.34	14.5	11.6	2.02	132.7	4.57	93	102
537	female	65	0	0	1	0	25.2994	200	100	117	0	217	6.26	3.89	21	20	39.6	0	55.5	5.16	2.38	138.6	4.28		52	39.14	4.21	107	361	6.74	4.87	3	12	45.6	50.3	5.87	15.1	12.9	2.34	139.4	4.06	7	3.8
538	female	79	0	0	0	1	16.8663	300	80	92	0	222	11.02	8.46	8	15	36.8	0	82	6.61	2.2	135.4	4.22		22	1	4.04	125	232	6.36	3.84	25	16	41.8	61	7.46	13.4	10.7	2.24	140.5	3.71	32	46.9
539	male	77	1	1	0	0	21.7738	100	90	114	0	159	7.39	4.42	12	13	31.6	0	84.9	5.67	2.1	136.9	3.84		11	33.23	3.85	120	266	6.35	4.11	19	23	31.6	87.4	4.11	13.6	11.1	2.34	135.7	5.77	71	64.7
540	male	69	1	1	0	0	26.1286	300	145	110	0	211	7.33	5.12	6	9	32.5	0	47	3.46	2.04	140.2	3.7		4	3.22	4.45	136	101	6.1	3.38	16	21	47.4	63.9	11.65	14	10.2	2.36	140.3	4.07	9	11.98
541	female	69	0	1	0	0	27.8293	300	110	115	0	116	6.27	4.94	97	20	35	0	51.7	6.74	2.23	138.5	3.9		10	0.93	3.95	119	266	3.58	1.89	17	20	41.4	55.2	3.82	15.1	11.5	2.28	143.1	3.92	8	4.3
542	female	68	0	0	0	0	26.986	300	100	110	0	197	13.57	10.89	33	13	30.5	0	39.3	4.05	2.19	139.2	3.84		5	2.67	4.97	126	164	5.72	3.64	17	14	46	35.8	4.62	12.3	11.1	2.39	139.6	4.07	15	5.2
543	female	69	0	0	1	1	29.5159	180	140	140		145	7.71	5.45	14	15	38	0	81.2	8.9	2.33	139.1	4.15		16	2	3.9	128	232	6.98	4.11	26	20	40.7	35.3	3.74	14.5	11.4	2.26	141.8	3.84	6	4.9
544	female	73	0	0	0	0	18.9745	200	120	104	0	152	6.26	4.87	7	21	35.9	0	57.8	6.91	2.2	138.5	4.02		16	2.62	4.17	104	195	6.52	4.5	14	16	45	37	6.14	13.5	11.1	2.47	137.3	3.86	14	14.29
545	male	84	1	1	0	0	21.7738	600	260	70	1	99	6.64	5.07	12	20	26.8	1	57.8	3.85	2.09	137	3.89		9	1.13	4.09	104	211	3.13	1.42	5	21	34.7	60.6	6.01	15.1	11.2	2.34	138.8	3.87	13	13.5
546	male	65	1	1	0	1	25.4028	80	145	111	0	195	11.56	8.84	15	18	34.2	0	86.1	9.57	2.18	137.7	4.12		16	4.81	4.52	117	289	7.69	3.89	16	13	36	47.3	5.12	14.5	12.1	2.37	137.6	4.04	20	23
547	female	79	0	0	0	0	19.3962	200	160	68	1	189	6.21	4.43	5	4	27.1	1	35.8	4.02	2.12	141.6	3.68		9	2.69	4.38	101	307	6.66	3.58	11	18	38.2	39.1	3.3	13.5	11.4	2.39	142.5	3.41	16	11.2
548	female	68	0	1	0	0	21.0828	200	140	112	0	235	5.77	4.05	9	18	45.7		38.7	4.54	2.19	142.2	3.41	0	9	1.81	4.74	154	204	6.65	4.69	17	21	46.1	63.5	5.53	13.3	11.9	2.38	137.7	4.66	13	6.5
549	female	59	0	0	0	0	20.4503	200	120	100	0	119	5.29	4.39	11	14	33.3	0	59.9	3.59	2.14	137.7	3.36	0	68	30.65	3.59	136	266	4.36	2.62	2	10	45.3	39.6	6.68	14.2	12.7	2.37	140.6	4.13	9	4.6
550	female	72	0	0	0	0	25.2994	200	235	93	0	128	7.28	5.67	13	23	26.8	1	43.1	4.85	2.05	140.9	3.39	0	8	0.27	3.78	121	166	4.68	2.73	12	18	35.7	44.5	4.17	15.3	10.6	2.37	141.3	4.12	75	81.03
551	female	57	0	0	1	1	25.721	150	55	129	0	185	11.81	6.53	9	15	39.7	0	42.8	5.49	2.24	140.4	3.6		28	1.35	3.97	124	137	5.23	2.4	12	22	45.9	39.7	5.2	15.2	11.3	2.23	141.2	3.83	15	57.07
552	female	72	0	1	1	0	29.5159	400	145	115	0	162	10.56	8.42	17	18	30.9	0	53.9	3.58	2.08	138.8	3.85		7	0.9	5.16	140	203	5.38	3.28	8	11	41.3	44.1	7.92	15	11.2	2.29	137.6	4.08	110	57.41
553	female	73	0	0	0	1	26.1427	150	85	93	0	273	10.42	7.7	7	17	32.7	0	60.2	4.7	2.16	136.8	3.34	0	9	0.39	4.3	129	214	6.87	3.91	18	15	39.7	57.7	4.97	14.7	11.7	2.28	142.1	3.52	56	118.5
554	female	56	0	1	0	1	21.0828	50	110	81	0	130	7.72	5.68	4	22	33.6	0	55	2.6	2.17	138.7	3.62		16	1.78	4.03	129	338	6.65	3.69	7	18	42.7	49.7	3.79	13.8	11.3	3.74	139.6	4.64	12	43.64
555	female	65	0	1	0	1	23.1911	50	110	111	0	235	10.61	8.57	14	61	31.7	0	56.7	5.88	2.07	142.2	3.69		15	0.8	4.32	129	196	5.78	3.63	18	23	43.7	52.4	5.88	13.3	11.2	2.33	138.4	3.92	21	31.1
556	male	76	1	0	0	0	23.5883	100	110	116	0	171	7.46	6.72	11	9	31.3	0	65.1	3.38	2.18	143.5	3.36	0	17	0.6	4.38	120	312	7.26	5.58	11	22	47	42	6.11	13.4	10.8	2.45	139	5.13	17	1.82
557	female	79	0	1	0	1	24.0344	200	155	89	0	114	6.05	4.92	4	18	32.9	0	76.1	5.62	2.11	139	3.28	0	4	1.03	4.43	136	198	3.23	1.71	13	23	48.1	68.3	6.19	14.5	11.6	2.32	139.3	3.99	44	44.5
558	female	56	0	1	0	1	27.4077	50	95	117	0	246	9.23	6.68	15	20	33.1	0	68.1	5.26	2.23	140.4	3.86		17	1.91	4.63	142	286	5.33	2.88	18	16	48.3	60.7	4.63	12.5	10.5	2.43	140.2	4.02	40	84.55
559	female	66	0	1	0	0	24.9376	150	145	109	0	217	10.16	7.98	7	13	34.3	0	56.8	3.57	2.14	142.7	3.8		6	1	4.72	133	234	4.38	2.64	9	39	46.9	73.3	4.76	15.3	11.8	2.28	140.7	4.05	16	5.2
560	female	77	0	1	1	0	25.721	50	115	101	0	193	9.42	7.76	18	24	33.6	0	70.9	7.08	2.19	140.1	3.92		4	0.34	4.96	151	171	4.9	2.9	27	22	41.7	71.1	4.57	13.2	11.6	2.33	140.1	4.05	46	72.48
561	male	69	0	1	0	1	41.7332	300	175	119	0	167	5.82	4.12	25	25	34.8	0	65.6	4.22	2.15	137.9	3.57		12	1.36	4.54	138	280	6.74	3.51	25	19	39.7	56.7	5.53	14.9	11.5	2.39	139.8	4.22	16	7.5
562	male	69	1	0	0	0	25.4028	300	160	101	0	170	5.82	4.25	8	33	32.9	0	72.6	4.32	2.09	139.5	3.97		38	0.65	3.22	129	124	4.21	2.15	4	16	38.9	83.8	7.43	15.4	11.5	2.35	140.9	3.71	49	86.83
563	female	64	0	0	0	1	24.4561	200	135	101	0	193	9.42	7.76	33	30	31.4	0	47.1	8.2	2.22	142.8	3.87		2	0.94	5.02	122	170	7.09	4.29	18	13	49.3	66.8	4.76	14.8	11.3	2.33	143.3	3.66	9	6.2
564	male	64	1	0	0	0	21.7738	200	150	140		145	7.71	5.45	14	15	32.3	0	67.7	4.4	2.05	140.2	3.7		10	1.63	3.36	124	102	3.12	1.47	29	28	40	54.8	4.37	15.7	11.6	2.29	142.6	3.74	50	93.09
565	female	73	0	0	0	0	25.2994	200	145	101	0	151	6.34	4.56	24	20	39.2	0	62	6.37	2.14	136	3.66		8	0.54	4.07	126	205	6.18	4.12	22	16	38.9	51.5	7.27	15.2	10.8	2.29	141.4	3.85	16	7.3
566	female	85	0	0	1	1	16.8663	50	225	87	0	200	5.9	5.07	11	19	27.7	1	57.2	7.19	2.23	133.4	3.25	0	9	1.63	4.57	133	213	6.42	3.94	18	19	33.8	40.9	5.39	18.3	10.9	2.2	140.2	4.04	49	123.1
567	female	70	0	0	0	0	31.6242	100	170	125	0	183	12.24	11.25	11	21	35.7	0	47.9	4.05	2.15	136.9	3.75		7	0.8	4.12	128	182	5.09	3.14	16	10	48.3	53.2	4.83	14.9	10.9	2.22	143.3	4.28	16	0.5
568	female	67	0	0	0	0	31.6242	100	120	93	0	205	3.2	1.73	9	18	36.5	0	47.2	3.09	2.22	140.3	3.41	0	21	3.7	4.34	133	199	6.63	4.12	25	32	44.2	46.2	4.52	13.9	11.3	2.33	139.1	3.59	16	3.5
569	female	72	0	0	1	1	26.1427	200	240	106	0	223	8.57	6.82	12	16	35.1	0	52.1	2.43	2.21	135.1	3.36	0	18	0.85	3.61	105	164	3.76	1.9	14	18	35.6	55.7	5.66	16.4	11.7	2.2	143	3.54	35	16.2
570	female	70	1	0	0	0	21.0828	100	200	97	0	149	8.08	6.72	14	23	32.2	0	52.7	3.29	2.14	139.3	4.06		19	1.03	3.76	118	214	3.33	1.84	12	17	42	54.2	5.42	15.1	11.8	2.34	139.9	3.88	45	7.1
571	female	83	0	0	0	0	26.5643	200	215	111	0	159	6.6	5.07	10	22	27.1	1	62.5	4.72	2.06	138.9	3.39	0	10	5.65	4.97	152	223	5.63	3.15	19	23	35.5	51.6	4.49	13	12	2.47	142.4	3.52	60	12.2
572	female	75	0	0	0	1	22.2994	200	100	131		198	13.37	11.42	18	21	33.5	0	47.8	4.53	2	137.7	3.09	1	8	2.13	4.04	122	178	4.93	3	6	18	44.4	56.7	4.63	14.5	11.4	2.45	140.8	3.62	16	3.1
573	female	66	0	0	1	0	27.4077	100	110	98	0	169	6.97	3.64	9	23	32.3	0	55.2	4.41	2.08	141.2	3.98		7	0.67	4.06	119	199	6.02	3.47	9	16	42.3	53.2	5.99	14.4	11.6	2.24	142.1	3.79	60	7.4
574	female	87	0	0	0	0	25.2994	100	210	95	0	163	8.82	7.39	8	15	28.4	1	61.3	3.2	2.06	136.3	3.36	0	28	27.14	3.97	105	214	9.42	5.38	19	14	37.4	51.8	4.29	14.5	11.9	2.34	138.3	5.03	9	28.48
575	female	72	0	1	0	1	28.6726	200	120	123	0	220	9.83	7.27	21	17	36.9	0	57.3	4.54	2.28	140.7	3.34	0	13	2.24	3.25	139	142	6.16	5.24	6	25	28.3	62	4.28	14.1	11.2	2.41	142.2	4.49	88	104
576	female	56	0	0	0	0	23.1911	100	150	112	0	406	8.78	6.87	22.3	17.9	31.7	0	43.4	3.4	2.2	141.3	3.37	0	59	37	4.14	125	318	13.59	11.27	12.2	23.2	42.7	52.9	3.8	15.5	12.3	2.3	137	5.09	126	135
577	male	71	1	0	0	1	24.677	500	190	66	1	164	18.98	15.9	16	26	24	1	94.6	7.06	2.09	138.2	3.95		18	2.88	4.41	101	254	6.66	4.41	42	32	35.3	58.3	4.61	13.7	10.7	2.46	139.3	3.71	11	3.1
578	female	73	0	0	0	0	27.4077	50	150	106	0	141	5.32	3.99	21	15	39	0	90	9.9	2.41	139.4	5.21		52	34.39	3.96	121	224	9.62	6.36	34	23	39.2	43.2	7.74	13.3	11.1	2.21	139.5	3.71	13	3.7
579	female	64	0	0	0	0	23.6128	100	100	107	0	206	6.16	3.83	42	46	31.5	0	42.3	5.81	2.18	136	3.43	0	3	0.22	4.38	136	140	6.55	4.95	12	17	46.3	50.4	3.53	14.8	11	2.38	143.1	4.16	49	124.03
580	female	79	0	0	0	1	18.0828	300	120	104	0	113	7.09	5.56	9	13	32.1	0	47.3	5.23	2.08	142.3	2.79	1	17	1.87	4.43	115	379	5.89	2.55	35	31	45	49.8	6.51	14.2	11.1	2.38	141.3	3.53	19	4.1
581	male	53	1	0	0	0	20.8666	300	150	113	0	145	6.97	4.75	16	20	31.2	0	40	7.03	2.13	138.2	3.61		52	20.93	4.19	110	173	5.76	3.65	35	30	37.1	47.1	6.74	14	10.8	2.29	142.8	4.07	21	3.7
582	female	68	0	0	0	1	24.6128	150	165	104	0	151	6.17	4.88	11	21	37.4	0	51.3	4.25	2.22	144.6	3.12	1	10	3.48	4.63	142	195	5.19	3.05	24	19	38.5	37.6	9.51	13.8	11.6	2.35	141.2	3.59	37	98.14
583	female	69	0	0	1	0	26.1427	150	140	100	0	157	6.58	4.48	27	22	36.8	0	75.3	11.4	2.33	140.2	5.3		4	0.78	3.94	122	235	5.15	3.01	12	17	38.6	47.4	5.6	15.5	11.1	2.21	140.1	3.83	9	6.9
584	female	81	0	1	0	1	22.7694	100	105	88	0	169	7.16	4.79	13	19	31.7	0	81.5	7.67	2.21	140.1	4.08		6	1.14	4.96	126	297	7.23	4.19	16	14	42.2	46.9	5.64	13.2	10.9	2.35	139.1	4.09	14	157
585	female	72	1	0	0	1	25.2994	200	190	102	0	276	9.87	8.69	10.6	22.8	33.1	0	40.3	3.5	2.1	140	3.62		19	3.43	4.16	114	321	4.56	2.41	11.7	22.3	37	45.6	5.3	16.9	10.7	2.49	142.2	4.05	24	45.8
586	female	63	0	1	0	0	25.2994	400	130	95	0	205	9.47	7.54	8	13	30.8	0	52.7	5.32	2.25	139.8	3.51		12	3.52	4.54	132	242	4.6	2.61	32	27	44.4	60	5.14	13.6	11.1	2.35	137.6	4.19	68	18.2
587	female	69	0	1	0	1	21.9261	200	75	122	0	197	11.95	10.9	19.2	18.3	38	0	55.4	4	2.11	140	3.47	0	4	1.02	3.91	127	188	6	3.85	11	11	43	44.7	6.49	16.2	10.5	2.31	142.6	4.21	44	23.1
588	female	65	0	1	0	1	29.5159	200	150	105	0	239	7	4.74	14	32	33.9	0	53.3	5.88	2.16	141.7	3.45	0	9	1.58	4.88	140	191	5.33	3.46	15	26	38.3	42.2	4.57	14.2	12.2	2.22	140.8	4.09	39	24.1
589	female	62	0	0	0	1	25.2994	50	80	116	0	125	3.54	3.13	8	20	36.8	0	50.4	2.28	2.28	141	3.94		5	2.03	4.75	151	215	6.08	4.28	20	19	48.7	65.6	3.41	13.5	11	2.21	140.5	4.07	11	19
590	female	63	0	0	0	0	24.0344	50	150	101	0	193	9.42	7.76	18	24	37.9	0	69.1	11.8	2.19	142.2	4.08		4	1.43	4.53	137	289	5.85	3.73	9	20	49.2	60.1	4.47	14.1	11.1	2.44	141.7	3.56	61	74.4
591	male	56	1	0	0	1	24.3141	100	110	146		187	6.89	5.27	21	21	38.4	0	62.9	3.74	2.2	141.1	3.59		3	5.78	4.73	117	234	5.46	4.05	19	19	42	44.3	4.38	13.1	10.3	2.38	140.4	3.35	8	188.95
592	female	68	0	0	0	0	25.8892	500	220	93	0	124	9.01	7.07	11	25	26.4	1	76.2	5.74	2.05	143.7	2.75	1	10	0.99	3.91	119	146	3.94	2.88	8	31	38.5	51.7	3.09	13.8	10.9	2.02	140.4	3.45	14	17.4
593	female	80	0	1	0	1	20.9745	50	105	101	0	241	12.12	8	8	19	32.3	0	56.3	7.49	2.06	137.1	3.14	1	4	6.04	4.69	140	230	6.05	2.67	9	21	47.5	61.3	5.08	16.6	11.1	2.43	142.1	3.96	2	1.9
594	female	76	0	0	0	0	26.1427	300	250	69	1	145	7.87	7.22	10.5	19.1	26.7	1	51.1	4.9	1.97	142	3.64		8	2.4	4.11	104	243	5.01	3.33	12	16	41.8	70.7	6.54	13.9	11.5	2.27	139.3	4.32	36	100.88
595	female	71	0	0	0	1	25.2994	200	120	102	0	198	9.44	8.57	8	15	36.4	0	51.2	4.25	2.12	137.8	3.65		13	1.5	4.24	127	285	6.75	3.77	10	17	37.6	53.1	9.69	14.4	11	2.38	138.8	4.17	9	34.2
596	male	48	1	0	1	0	25.4028	100	170	102	0	208	6.62	6.23	7.9	9.7	36	0	57.4	5.8	1.9	135	4.63		28	7.33	3.87	123	267	8.76	6.29	25	24	44.7	52.9	6.44	13.6	10.7	2.17	142.8	4.14	117	94.1
597	female	80	0	1	0	1	24.5159	500	200	90	0	152	14.16	12.03	10	26	24.1	1	65.6	8.39	1.91	137.4	3.63		26	8.95	4.76	141	287	6.03	4.36	7	12	37	54	4.86	14.1	10.6	2.23	136.1	4.26	38	79.1
598	male	78	0	0	0	0	23.5883	100	105	102	0	148	7.48	6.07	14	27	33.9	0	83.1	6.12	2.12	141.3	3.67		10	1.3	3.48	109	243	3.1	1.57	5	16	46.5	59.3	5.57	15.5	10.6	2.47	140.5	3.87	8	5.3
599	female	74	0	1	0	0	23.1911	400	190	81	0	186	8.97	7.27	12	12	33.4	0	56	6.23	2.16	141.5	3.51		12	1.32	3.77	118	155	4.65	2.8	13	17	38.9	82.4	6.17	14.7	10.4	2.5	138	3.76	11	9.1
600	female	67	0	0	0	1	29.5159	500	140	99	0	199	14.21	12.18	17	35	32.5	0	85.7	8.03	2.13	139.2	3.73		13	2.11	4.02	112	204	5.03	2.99	14	13	41.5	54.3	6.99	15.4	9.8	2.35	143.6	3.99	16	5.2
601	male	71	1	0	0	0	18.5078	250	175	95	0	235	8.06	5.68	14	21	34.9	0	48.8	5.91	2.16	139.1	3.57		2	4.78	3.98	122	238	4.65	2.94	6	25	42	77.8	7.7	15	12.8	2.29	140	3.76	17	147.77
602	female	61	0	0	0	0	36.6841	200	120	110	0	171	7.49	5.87	15	15	34.5	0	56.9	3.1	2.17	140.3	4.3		13	1.5	4.27	129	161	5.1	3.26	11	18	39	51.9	4.57	14.5	11	2.46	140.8	4.42	12	4.1
603	female	71	0	1	0	1	27.8293	50	180	101	0	139	10.51	7.77	23	34	33	0	56.8	6.07	2.19	138.7	3.36	0	10	38.45	2.91	118	274	4.82	2.73	33	28	34.2	109.3	4.11	12.2	11	2.33	139.1	3.58	92	96.7
604	male	61	1	0	0	0	24.677	100	135	82	0	379	7.16	5.59	30	22	32.5	0	90.2	4.39	2.16	142	4.88		12	1.28	5.03	121	194	6.12	3.59	21	22	40.1	54.3	5.8	14.1	10.9	2.37	140.3	4.16	5	6.86
605	female	62	0	0	0	0	22.3478	100	125	102	0	168	5.93	4.89	10.8	13.3	34	0	54.5	4.8	2.01	139.9	3.85		64	1.54	4.39	131	207	7.39	5.49	13.8	18.5	44.9	56.1	5.4	17.7	10.4	2.41	142.3	4.06	30	69.3
606	female	75	0	0	1	1	21.9261	200	205	109	0	204	7.31	6.05	6	14	33.6	0	33.2	4.36	2.13	139.4	3.97		35	8.55	4.16	123	277	3.89	2.1	12	20	41	57	6.51	14.6	11.7	2.29	142.4	3.99	12	5.3
607	female	61	0	0	0	1	24.8777	200	195	93	0	168	8.01	6.13	14.4	18.7	32.7	0	62.2	4.8	2.08	143	3.34	0	19	1	3.64	119	148	6.2	2.99	13	26	43.4	59.2	5.49	14	10.6	2.37	140.5	3.87	31	37.2
608	female	55	0	1	0	0	31.6242	500	325	86	0	236	7.08	5.22	24	28	31.1	0	60.5	4.27	2.04	141.1	3.65		25	1.09	4.01	134	287	6.41	3.03	21	27	42.9	52.7	5.37	13.8	11.1	2.27	141.1	3.63	3	6.3
609	female	51	0	0	0	0	27.4077	100	90	116	0	253	18.26	14.79	5	15	35.4	0	36.3	2.38	2.18	141.6	3.52	0	10	6.59	4.56	138	363	4.35	2.25	33	37	50.8	50.5	6.13	14.6	10.6	2.49	139.7	4.27	3	5.3
610	female	68	0	1	0	1	29.5159	200	100	82	0	126	7.23	5.87	50	77	32.5	0	45.8	3.22	2.15	136.1	3.25	0	13	0.47	4.24	126	253	6.08	3.36	9	15	40.5	30.5	3.69	14.5	10.4	2.33	140.1	4.16	8	71.7
611	female	76	0	1	0	0	24.0344	100	110	94	0	180	10.56	7.17	22	33	32.5	0	64.3	6.19	2.15	139.5	4.14		61	6.74	3.46	122	129	5.84	3.64	14	17	49.9	47	5.23	13.5	10.5	2.52	138.5	3.48	14	6.2
612	female	68	0	0	0	1	18.9745	100	80	67	0	397	9.03	7.12	6	17	45.1		76.4	6.44	2	139.7	3.81		11	5.46	4.07	125	253	11	8.19	24	28	46.9	67.1	7.25	20.7	10.9	2.15	139.7	4.11	28	15.4
613	female	69	0	0	0	0	26.1427	50	100	117	0	180	6.93	4.55	24	24	33.6	0	57.5	4.6	2.21	149.5	3.96		4	1.91	3.92	124	238	6.74	3.71	12	20	46.4	25.6	10.8	14	10.1	2.28	142.8	4.07	35	4.2
614	female	71	0	1	1	1	21.9261	700	90	63	1	326	7.27	5.48	9	25	30.3	0	57	5.51	2.15	141.7	3.32	0	13	0.73	4.14	107	236	5.52	2.99	19	21	41.2	65	5.01	14	10.3	2.42	142.9	3.91	5	7.3
615	female	67	0	0	0	0	26.5643	100	90	105	0	219	12.4	10.67	10	14	34.3	0	62.1	4.16	2.09	143.3	3.41	0	60	22.88	3.5	115	533	9.24	6.83	7	12	43.3	88.5	4.86	14	11.9	2.31	138.9	3.87	17	0.88
616	female	62	0	0	0	0	26.5643	100	120	106	0	141	5.32	3.99	21	15	33.8	0	59.1	7.28	2.27	142.8	3.35	0	9	0.48	4.34	141	127	4.27	2.87	9	18	49.4	52.2	5.23	14.5	11.1	2.41	143.4	4.12	9	2.31
617	female	73	0	0	0	0	18.1312	300	160	79	1	123	4.76	3.57	9	12	36.4	0	43.8	4.12	2.13	145.5	4.26		69	13.83	3.73	102	241	6.76	4.83	26	45	44.7	64.9	7.77	14	11.9	2.26	138.8	4.06	134	81.7
618	female	69	0	0	0	1	25.2994	300	165	75	1	122	12.45	9.23	7	26	31.8	0	73.6	5.54	2.15	146.3	3.36	0	11	1.63	4.53	123	198	4.16	2.26	18	21	41.3	55.2	4.89	14.6	10.9	2.44	142	5.29	51	15.3
619	female	74	0	0	0	0	21.9261	200	90	99	0	156	15.9	14.21	18	17	32.7	0	73.5	6.6	2.15	141.5	3.35	0	40	6	3.56	119	122	8.66	5.96	17	21	40.2	88.5	6.72	14.1	10.6	2.32	144.1	3.79	47	36.1
620	female	84	0	0	0	0	21.9261	200	190	109	0	260	9.16	7.46	14	15	33.7	0	71.7	5.78	2.22	141.8	3.88		12	1.18	4.06	125	155	5.18	2.89	27	28	41	62.6	6.6	15.1	10.4	2.28	142.6	3.79	21	47.6
621	female	68	0	0	1	0	20.2395	100	170	91	0	139	5.36	3.85	19	22	31	0	53	7.23	2.27	143.9	3.43	0	4	0.91	4.97	112	171	5.69	4.12	16	26	49.8	64.5	6.89	14.3	9.7	2.44	138.3	4.02	2	22.95
622	male	77	1	1	0	0	23.5883	200	195	87	1	364	5.67	3.76	12	13	32.4	0	59.2	6.2	2.19	142.5	3.57		24	2.96	4.14	108	330	5.28	3.14	18	22	38.8	56.7	8.1	11.9	10.4	2.23	141.2	4.64	15	4.7
623	female	65	0	1	0	0	25.721	100	145	118	0	166	6.12	4.15	11.1	20	32.7	0	58.1	4	2.08	141.1	3.77		8	3.87	3.99	136	209	5.62	2.48	13.3	21.7	45.7	68.4	6	17.5	10.9	2.34	141.5	4.01	75	28.4
624	female	75	0	1	0	1	20.0828	450	265	58	1	140	4.88	3.21	7	27	24.5	1	60.5	2.75	2.01	140	3.25	1	12	1.49	4.62	106	227	7.31	4.39	22	24	48.3	59.8	7.4	14	10.4	2.09	141.7	3.54	6	118.37
625	female	75	0	0	0	1	23.1911	200	140	97	0	169	10.18	6.91	14	21	36.1	0	56.3	7.66	2.22	141.6	3.43	0	3	0.52	4.55	139	194	5.11	2.7	13	20	43.1	49.1	3.68	15.8	10.4	2.44	143.9	4.49	13	78.45
626	male	65	1	0	0	1	19.2336	100	90	124	0	258	7.92	6.97	10	14	37.6	0	114.3	8.97	2.29	136.9	4.65		14	0.64	3.51	131	240	7.02	3.11	13	15	37.7	63.7	4.25	14.4	11.5	2.32	144.5	3.8	39	68.01
627	male	72	1	0	0	0	22.4996	300	100	87	1	364	5.67	3.76	12	13	33.9	0	90.9	4.87	2	135.6	3.84		7	0.2	4.49	104	145	6.11	3.59	13	21	50.3	55	3.78	13.1	10.3	2.32	141.4	4.56	16	84.3
628	female	65	0	1	0	1	26.1427	400	160	105	0	179	8.89	6.84	12	20	32	0	53.9	1.99	2.18	143.7	3.68		3.64	0.66	4.13	127	268	7.29	4.33	5	20	40.6	80.3	64.4	13.19	12.9	2.39	132	4.08	50	108.89
629	female	70	0	1	0	1	21.0828	500	205	66	1	110	11.68	10.48	15	29	38.1	0	37.6	3.96	2	144.8	3.51		10	2.5	4.36	118	294	5.68	3.92	9	24	40.1	70.8	6.25	12.9	9.7	2.23	140.1	3.93	3	3.7
630	male	66	0	1	1	0	26.1286	300	190	125	0	145	3.85	10.49	14	12	32.1	0	85.7	8.02	2.1	142	3.39	0	11	1.53	3.76	127	218	5.69	3.54	7	14	39.2	47.5	2.18	13.2	11.2	2.39	144.9	4.12	22	22.8
631	female	65	0	1	0	1	23.1911	300	145	110	0	118	12.12	10.29	11	11	33.9	0	49.5	7.05	2.21	142.6	3.32	0	4	1.19	4.87	161	177	6.21	3.59	28	22	44.4	84	6.74	14.6	10.2	2.3	140.5	4.09	25	47.1
632	female	69	1	0	0	0	16.8663	400	120	74	0	115	7.68	6.23	13	23	39.2	0	46.9	4.83	2.16	141.1	3.38	0	17	0.29	4.37	129	187	5.62	3.73	12	32	43	56.3	6.6	13.2	10.3	2.31	139.3	4.02	4	2.5
633	male	77	1	1	0	0	16.6933	800	150	67	1	94	9.76	8.43	85	54	24.5	1	61	4.14	2.08	141.4	3.97		8	0.98	4.18	107	277	5.14	2.82	18	22	35.8	41	5.22	14.4	10.7	2.36	139.5	3.62	11	81.3
634	female	78	0	0	0	0	23.1911	400	120	61	1	130	5.68	4.56	10	22	33.4	0	58.2	5.27	2.13	141.2	3.37	0	41	4.69	3.81	103	152	5.2	3.76	13	22	39.5	51.1	4.9	13.6	11.6	2.21	142.2	3.97	14	6.2
635	female	68	0	1	0	1	30.3593	200	100	81	0	175	10.63	7.19	15	13	36	0	77.3	9.65	2.28	143.6	3.68		22	1.2	3.86	114	185	3.72	2.7	15	19	44.2	66.5	6.3	15	10.8	2.45	146.2	3.74	36	24.5
636	female	69	0	1	0	0	21.9261	250	115	114	0	150	5.73	4.09	75	58	32.1	0	52.2	6.37	2.14	140.9	3.31	0	3	1.49	5.37	125	176	5.27	2.73	68	45	46.3	67.5	5.21	13.3	10	2.37	138.9	4.17	4	2.5
637	male	59	1	1	0	0	21.7738	300	220	90	0	113	8.1	6.6	25	32	41		77.4	11.9	2.17	140.5	3.35	0	24	0.99	4.02	128	191	3.58	1.99	16	26	44.5	50.7	4.9	13.7	10.8	2.37	141.7	4.16	16	13.3
638	male	55	0	0	0	0	27.9431	600	120	112	0	173	13.28	11.14	53	23	37.4	0	114.8	11.1	2.14	140.3	4.12		22	3.96	3.75	118	203	8.53	5.87	24	21	44.9	76.8	5.09	13.9	11	2.48	144.2	3.69	58	117.31
639	female	75	0	0	0	1	21.9261	200	160	73	1	125	7.18	5.86	27	62	36.8	0	52.5	8.53	2.03	134.4	3.39	0	14	0.81	4.53	102	255	4.79	2.79	10	22	43.4	45.8	8.15	14.2	10.5	2.36	141.6	4.34	31	82.4
640	female	74	0	0	0	0	18.9745	200	160	114	0	99	4.55	2.9	13	18	31.3	0	35.1	2.41	2.11	141.5	3.67		4	0.4	4.61	117	137	3.53	2.43	18	22	41	61.8	2.69	14.4	11.5	2.27	140.2	3.68	63	99.47
641	female	77	0	0	1	1	20.5529	150	100	98	0	102	13.21	11.43	24	15	31.7	0	51.4	4.37	2.1	141.7	2.82	1	4	0.62	4.51	115	133	3.2	1.55	11	15	43.7	45.3	4.41	14.1	10.6	2.29	141.7	3.49	22	33.85
642	male	71	1	0	0	0	25.4028	200	180	67	1	166	6.17	4.75	21	31	37.3	0	69.5	6.78	2.07	140.3	3.93		18	0.5	4.41	124	130	7.24	5.7	49	23	41.2	56	4.36	13.9	11.2	2.33	142.9	3.16	13	4.1
643	female	67	0	0	0	0	24.4561	200	145	114	0	150	5.73	4.09	75	58	34	0	68.7	3.26	2.07	142.6	3.27	0	31	34.28	4.62	116	251	6.39	4.51	19	22	39.2	61	5.35	12	12.1	2.53	138.1	3.45	3	17.16
644	female	67	0	0	0	1	31.6242	100	110	121	0	125	6.17	4.15	19	25	34	0	61.9	7.64	2.1	141.5	3.36	0	11	1.08	4.27	126	206	5.65	3.13	14	13	40.3	79	6.19	13.5	10.2	2.46	142.9	4.06	2	1.1
645	female	64	0	0	1	0	27.4077	600	175	85	0	159	18.06	16.12	11	18	38.5	0	71.6	7.64	2.18	137.5	4.4		21	2.17	4.53	112	143	4.38	2.75	17	16	41	67.6	5.8	15.7	13.1	2.25	141.6	3.97	31	45.3
646	female	52	0	0	1	0	28.6726	500	120	135		243	12.69	10.72	44	61	42.4		43.5	7.97	2.4	139.6	4.23		49	8.63	3.63	111	191	6.01	3.49	10	10	39.1	61	5.19	13.3	10.1	2.3	141.6	4.02	16	2.8
647	female	68	0	1	0	0	20.1911	200	150	79	0	218	6.05	3.71	26	40	30.5	0	65.7	6.3	2.04	140.3	2.9	1	4	2.36	4.38	112	249	5.47	3.35	81	44	41.2	44.4	5.69	14.8	10.5	2.31	142.2	4.02	22	1.5
648	female	75	0	1	0	0	26.986	100	120	100	0	205	10.33	8.63	58	76	31.6	0	56.6	6.38	2.19	143.8	3.77		18	9.63	4.68	131	288	13.07	10.73	16	23	36.7	92.9	3.75	14.2	11.5	2.35	142.7	4.04	13	5.3
649	male	68	1	1	0	0	22.8625	100	210	86	0	261	11.05	9.83	17	39	25.5	1	97.5	5.16	2.02	141.4	3.36	0	41	2.85	3.74	125	288	6.8	4.36	13	21	38.9	59.4	4.5	13	11	2.17	141.6	4.71	71	212.67
650	female	60	0	0	1	0	26.1427	50	115	96	0	181	9.53	7.72	14	11	37.8	0	76.3	6.14	2.11	149.8	3.32	0	9	0.62	3.8	123	134	3.55	1.65	15	19	41.8	58.1	4.02	15.3	12	2.28	142.8	4.18	27	5.1
651	female	79	0	0	0	1	20.2395	200	115	79	0	218	6.05	3.71	26	40	38	0	67.7	5.15	2.2	143.6	3.27	0	14	1.46	4.48	141	217	5.64	3.19	22	34	46.9	43.1	3.63	13.9	11.1	2.42	141.2	5.09	74	112.69
652	female	72	0	1	0	1	29.0943	300	125	78	1	205	10.33	8.63	9.5	25.3	35	0	50	3.2	2.12	141.3	3.39	0	4	2.45	4.44	107	254	6.19	3.31	7.6	18.4	47.7	48.2	3.8	16.6	12.6	2.32	142.5	4.21	65	60.6
653	female	71	0	1	0	1	23.1911	100	215	85	0	180	4.67	3.63	13	22	28.5	1	87.8	4.25	2.02	140.7	3.83		29	0.47	3.82	121	134	3.81	2.1	16	23	45.5	67.4	5.67	13.7	12.4	2.43	141.7	3.69	9	20.66
654	female	75	0	0	0	1	25.2994	400	160	99	0	166	9.47	6.79	14	17	32.5	0	48.8	3.8	2.11	135.4	3.36	0	5	1.89	4.6	145	179	4.95	3.42	18	23	45.8	49.9	5.82	14.2	10.3	2.41	140.9	4.3	22	15.09
655	male	77	1	1	0	0	18.8707	100	115	91	0	113	7.25	5.86	18	26	38.2	0	73	11.83	2.11	137.9	3.98		27	3.93	3.7	117	235	5.46	2.45	9	24	37.3	59.2	5.82	14.9	22.1	2.29	141.3	4.05	40	41
656	female	80	0	0	0	1	21.8663	600	225	69	1	195	9.15	7.46	13	14	29	1	67.2	3.07	2.24	134	2.93	1	29	2.35	4.09	104	293	8.43	4.05	2	17	36.6	66.4	4.94	13	26	2.38	140.5	3.53	21	26.4
657	female	72	0	0	1	1	18.9745	350	230	67	1	220	10.37	8.21	8.8	14.2	26.8	1	64.4	2.7	1.95	138	3.52		22	0.89	3.91	102	153	4	2.13	19	23	37.8	66.8	4.14	13.6	10.5	2.41	143.2	4.01	89	136
658	female	70	0	0	0	0	25.2994	100	90	106	0	171	8.27	5.81	11	15	30.3	0	57.3	5.08	2.14	143.1	3.35	0	7	0.77	3.45	130	190	3.75	2.17	12	14	45.4	91.2	6.16	15.8	10.7	2.45	143.9	3.91	8	5.1
659	female	72	0	0	0	0	27.8293	300	170	90	0	113	8.1	6.6	25	32	38.9	0	72.3	6.12	2.66	140.5	3.66		16	3.69	4.57	112	219	7.71	4.7	20	24	42.6	54.3	5.55	13	10.4	2.53	142.3	4.91	13	4.6
660	female	66	0	0	0	1	25.2994	100	90	116	0	253	18.26	14.79	5	15	37.3	0	56.4	6.8	2.07	140.2	3.6		5	0.78	3.72	127	305	4.89	2.13	14	16	46.7	48.1	6.1	16.6	11.4	2.21	144.1	4.04	12	7.3
661	female	63	0	0	0	0	25.721	150	101	122	0	208	6.89	4.74	10	22	39.5	0	79.1	3.6	2.23	140	4.15		4	1.43	4.76	144	147	3.54	1.74	44	29	43.7	58.7	3.2	15.3	10.8	2.35	142.7	3.63	62	26.16
662	female	70	0	0	0	0	20.0344	150	80	120	0	225	6.36	3.15	14	28	35.8	0	58.9	3.16	2.23	144	3.08	1	73	9.64	3.65	123	330	7.22	5.2	31	19	41	60	6.55	12	11.5	2.28	136.7	3.52	14	6.6
663	female	61	0	1	0	1	23.1911	400	135	79	0	214	7.83	6.03	11	23	34.5	0	45.7	2.88	2.22	141	3.53		23	3.23	4.3	126	250	3.59	1.65	16	30	40	62.8	4.57	15	10.8	2.28	143.1	4.15	15	5.98
664	female	62	0	1	0	0	18.9745	150	105	118	0	103	5.63	4.59	11.3	19.3	37	0	41.8	2.9	2.03	140	4.02		7	2.19	4.64	148	302	7.56	5.03	21	18	44.4	57.4	5.14	13.2	10.2	2.17	141	3.67	38	74.91
665	female	56	0	0	0	0	18.1312	150	140	124	0	354	10.2	5.53	28	30	34.9	0	43.3	4.83	2.27	141.6	4.16		11	0.74	4.29	125	216	6.29	3.22	13	22	41.1	64.9	5.82	16.1	10.5	2.23	142	4.17	7	40.4
666	female	67	0	0	0	0	21.9261	150	85	89	0	204	9.01	6.94	20	30	34.8	0	51.2	2.77	2.15	138.3	3.84		11	1.38	4.44	128	221	5.21	3.37	13	16	39.5	57.4	6.3	14.7	10.5	2.47	142.2	3.82	30	159
667	female	73	0	0	0	1	26.5643	300	120	110	0	197	13.57	10.89	33	13	31.4	0	57.3	5.4	1.98	137.9	3.6		2	0.41	4.8	151	408	8.34	4.32	36	40	47.8	43.9	3.99	14.1	9.9	2.31	142.2	4.59	65	3.6
668	female	67	0	0	1	1	28.6726	150	90	93	0	273	10.42	7.7	7	17	31.4	0	62.7	6.2	1.89	142.1	4.56		8	3.9	5.1	136	127	4.61	2.98	11	16	45.3	45.9	5.27	13.1	11.5	2.33	141.9	3.94	4	22.4
669	male	69	1	0	0	1	24.677	200	130	110	0	242	12.04	9.29	63	38	37	0	64	7.81	2.16	140.9	3.8		4	0.78	4.46	132	186	6.52	4.38	14	22	43.5	62.5	6.84	13.8	11.6	2.38	140.6	3.33	10	2.6
670	female	75	0	0	0	0	23.1911	200	170	97	0	155	7.94	5.01	13	19	32.5	0	49.6	3.47	2.21	139.3	3.21	0	10	5.25	4.61	136	96	3.91	1.8	47	93	48	56.2	4.06	17.9	12.5	2.23	140.7	3.76	6	66.22
671	female	65	0	1	0	0	29.5159	100	85	95	0	219	10.52	8.73	19	21	33.8	0	85.2	6.51	2.24	137.7	4.04		24	1.35	4.04	116	295	6.6	4.45	7	14	38.9	63	3.57	15.1	11.1	2.27	141.6	4.05	15	4.1
672	female	69	0	1	0	1	27.4077	200	180	113	0	280	19.47	17.99	9	16	35.6	0	70.4	8.11	2.29	137	4.21		3	2.7	4.79	129	337	9.03	5.37	80	64	46.1	67.7	6.53	14.7	10.5	2.43	141	4	17	3.7
673	female	80	0	1	0	1	25.2994	200	205	105	0	91	9.68	8.38	28	38	31.6	0	85.6	12.93	2.14	137.6	3.97		9	1.92	4.22	137	289	6.49	3.45	28	25	43.6	80.4	3.75	14.5	10.7	2.43	141.8	4.49	44	27.5
674	male	70	1	1	0	1	29.0318	200	200	99	0	87	7.23	5.75	13	16	27	1	120.9	5.67	1.96	141.3	3.6		3	0.49	4.42	126	189	6.76	5.22	11	16	39.7	59.5	10.17	15.4	11	2.41	141.4	3.55	10	18.82
675	female	58	0	1	0	0	21.5045	50	100	93	0	226	5.03	3.19	18	15	32.7	0	71	3.48	2	141.8	3.41	0	5	3.2	4.79	154	129	4.2	2.1	20	24	39	101.2	5.93	15.1	11.3	2.29	142.4	3.95	6	4.9
676	female	71	0	1	0	0	23.7325	200	115	69	1	183	8.7	6.73	11	19	31.6	0	72.7	6.14	2.13	138.8	4.15		13	4.56	4.26	113	242	4.82	2.43	21	27	40.5	95.1	50.7	5.73	14.3	2.11	140.7	3.32	72	5.7
677	female	79	0	0	0	0	18.1312	200	80	72	1	226	7.4	5.82	8	26	30.1	0	77.7	5.8	2.15	141.4	4.2		6	0.69	4.22	111	194	6.81	3.56	21	23	49.5	75.1	5.81	16.2	12.2	2.3	140.6	3.94	3	1.07
678	female	70	0	0	0	1	18.9745	80	115	108	0	223	5.17	3.25	16	18	35.3	0	62.7	3.17	2	144.9	3.74		5	0.3	4.23	119	178	5.01	3.34	32	17	39.9	69.4	4.98	14.7	10.4	2.29	140.1	3.99	6	6.4
679	female	72	0	1	0	0	18.9745	300	205	62	1	138	9.83	8.7	10	16	30.6	1	67.4	5.55	2.11	141.3	4.17		10	3.52	4.42	121	189	4.18	2.38	14	16	37.2	78.6	57.5	3.21	14.1	2.3	144.1	3.2	63	163.7
680	female	80	0	1	0	1	22.7694	300	160	112	0	237	11.03	9.73	11.1	17.4	30.8	0	59.3	4.1	2.01	142	4.38		11	2.3	3.97	128	284	6.74	3.87	16	19	48.4	63.7	6.59	15.7	11.1	2.44	140.3	4.35	12	35.2
681	male	56	1	0	0	1	21.7738	100	140	89	0	138	7.79	6.49	17	26	32.3	0	75.9	2.22	2.08	140.8	3.72		30	10.95	4.38	135	272	6.77	4.43	10	22	41	74.2	6.6	12.8	11	2.44	146.2	4.16	17	6.15
682	male	70	0	0	0	0	24.8503	200	190	114	0	279	7.78	6.08	28	24	35.2	0	75.4	2.41	2.27	141.8	4		3	1.13	4.32	127	170	5.39	3.61	4	20	44.6	75	6.58	14.3	10.9	2.41	141.2	4.01	8	6.1
683	male	57	1	1	0	0	17.0562	300	220	79	0	342	6.59	5.03	17	21	29.9	1	45.8	6.49	2.2	141.1	4.09		36	4.36	3.95	127	221	8.11	5.4	21	21	36.7	71	3.2	12.9	11.8	2.23	138.4	3.43	17	37.77
684	female	72	0	1	0	0	17.7096	200	225	57	1	226	7.4	5.82	8	26	27.8	1	123.7	6.73	2.24	136.7	4.21		66	34.29	3.51	90	390	4.77	3.28	14	22	38.1	47.3	4.11	12.3	11.4	2.37	140.1	3.62	7	4.1
685	male	78	1	0	0	0	23.5883	300	160	61	1	252	14.39	13.27	28	29	34.8	0	75.5	5.76	2.11	137.5	4.5		12	1.73	4.39	106	184	5.08	3.15	25	23	48.5	80.9	5.34	14	10.3	2.3	140.7	3.88	7	3.6
686	female	65	0	0	0	0	21.6242	200	140	68	1	188	11.07	10.07	21.7	21.3	35.5	0	81.4	5.6	2.1	140	4.46		21	2.8	4.16	104	310	6.81	3.72	9	15	48.8	115.8	10.3	15.4	10.5	2.31	140.2	4.04	50	5.1
687	female	61	0	1	1	0	20.2395	20	190	106	0	273	11.9	8.26	15	10	29.8	1	55.9	6.81	2.2	143.4	3.76		8	13.08	4.96	146	401	8.47	5.11	27	16	44.1	71.8	5.27	12.8	11.2	2.3	140.3	4.33	105	154
688	male	33	1	0	0	0	19.9594	100	195	115	0	308	12.66	9.97	15	15	30.3	1	79.4	6.03	2.05	138.3	4.21		4	1	4.66	142	260	7.08	4.9	20	31	37	61.3	4.24	15.8	11.1	1.84	142.6	3.77	16	24.3
689	female	78	0	1	0	0	23.1911	100	115	147		228	12.9	11.39	14	19	41.5		48	4.75	2.4	141.7	4.01		4	2.51	4.59	135	177	6.36	3.32	15	22	48.8	85.2	5.56	15.3	10.3	2.22	142.6	3.89	5	8.4
690	female	71	0	0	0	0	35.8408	100	100	110	0	147	10.29	7.96	9	22	30.3	0	98.9	7.29	2.1	139.5	3.93		13	11.68	5.25	140	202	6.83	4.24	49	70	43.3	55.3	6.56	14.3	10.9	2.24	138.9	4.08	74	226
691	female	75	0	0	1	0	25.2994	300	110	87	0	151	24.02	22.43	35.8	33.9	31.3	0	65	5.5	2.2	139	4.6		53	37.75	4.13	126	333	16.25	12.78	20	14	37.4	52.8	8.85	13.8	12.5	2.3	140.5	3.67	4	6.2
692	male	66	0	0	0	0	19.5965	200	100	99	0	193	6.05	3.96	15	34	40.9		80	12.24	2.26	140.8	4.25		8	1.07	4.3	135	224	5.24	2.99	4	22	47.4	51	5.21	15.2	10.6	2.29	142.7	3.51	61	155.38
693	male	74	1	1	1	1	21.7738	200	160	124	0	376	16.54	10.89	22	15	38.2	0	69.1	6.8	2	137.8	4.44		13	0.86	4.05	138	198	5.78	3.46	15	17	47.6	72.4	5.83	14.1	10.4	2.33	140.3	4.51	45	101.54
694	female	70	0	0	0	0	21.5045	200	125	103	0	215	10.93	7.2	22	25	31.8	0	45.7	6.6	1.94	142.6	3.56		12	3.52	4.31	131	193	9.59	5.52	5	16	42	34	75	4.56	14.4	2.23	142	4.36	71	80.21
695	male	72	1	0	1	1	26.1286	300	210	116	0	152	9.89	7.88	13	18	32.2	0	72.1	11.24	2.16	136.6	3.99		35	13.26	4.65	113	242	7.55	4.94	33	30	43.1	51.7	3.91	12.7	11.1	2.43	139.1	4.08	94	143
696	female	57	0	1	0	0	19.8178	80	110	103	0	189	7.87	5.4	19	25	35.3	0	48.9	5.13	2.11	140.4	3.71		15	2.61	4.57	134	297	6.51	4.33	18	9	41.8	35.8	3.72	13.3	9.8	2.34	140.3	4.06	11	76.86
697	female	73	0	1	0	1	25.2994	350	125	76	1	139	10.59	8.8	24	28	33.7	0	60.8	9.7	2.23	140.4	3.98		3	0.94	4.37	104	141	6.04	3.88	33	16	38.5	63.2	8.04	16.3	11.1	2.32	136.7	3.73	9	32.6
698	female	69	0	0	0	1	20.5159	400	245	88	0	252	8.75	6.8	24	23	26.8	1	41.7	4.82	2.06	139.7	2.97	1	4	0.42	4.26	126	168	5.14	3.61	13	14	36.5	70.9	7.88	15.9	10.4	2.39	144	3.57	70	104.85
699	female	59	0	0	0	0	16.8663	50	90	86	0	180	6.83	5.22	10	15	35.7	0	44.3	2.01	2.21	145.3	3.83		5	1.23	4.52	115	241	8.99	5.75	28	25	43.1	48.1	4.21	14.5	10.4	2.37	141.2	3.71	3	3.5
700	male	86	1	0	0	0	26.8544	150	120	94	0	144	6.73	4.92	15	24	31.5	0	85.9	5.86	2.11	140.5	3.4	0	22	3	4.11	126	238	5.58	3.51	14	17	44.7	45.2	3.65	14.4	10.9	2.51	144	4.64	27	3.71
701	male	76	1	1	0	1	21.048	400	230	70	1	110	5.41	3.92	21	45	28.7	1	128.3	7.57	2.05	139.2	3.98		3	4.3	4.94	106	247	7.5	4.97	14	21	40.1	89.5	78.7	5.95	14	1.92	141.2	3.42	14	27.7
702	male	82	1	1	0	0	20.3223	500	235	62	1	309	10.94	8.86	13	25	29.5	1	77.3	9.9	2.07	140.5	4.34		12	4.11	4.14	107	175	4.28	2.42	7	26	36.5	84.6	4.82	15.5	10.9	2.31	140.6	3.71	16	7.2
703	female	68	0	0	0	0	19.3962	200	65	85	0	246	5.23	3.49	8	23	32.6	0	51.3	4.58	2.11	140.3	3.37	0	2	1.49	5.72	123	154	5.64	3.24	41	38	45.9	116.1	6.45	15	10.9	2.32	142.7	5.04	3	0.22
704	female	67	0	1	0	0	23.6128	80	80	85	0	87	2.98	2.09	10	39	31.9	0	57.8	3.69	2.17	143.2	3.66		24	1.12	4.02	118	317	4.48	2.71	9	13	40.5	63.2	7.43	15	10.6	2.42	142.3	3.93	8	43.3
705	female	68	0	0	0	1	23.6128	100	100	115	0	191	10.81	8.94	16	20	38.6	0	49.7	4.5	2	141.1	3.35	0	12	1.59	3.86	122	155	4.2	3.04	9	24	42.2	58.2	4.72	14.8	11.3	2.28	140.8	3.99	40	77.9
706	female	65	0	0	0	0	25.2994	150	110	100	0	198	4.11	2.14	13	16	31.7	0	57.8	2.93	2.18	144.9	3.42	0	8	4.39	3.69	112	221	4.22	2.53	11	16	39.8	41	46.5	5.56	14.8	2.5	141.1	5.19	25	19.7
707	female	79	0	1	0	1	29.5159	300	100	114	0	242	8.44	6.31	22	19	36.8	0	54.6	8.61	2.19	141.9	3.74		17	0.72	4.53	129	196	3.59	2.17	10	17	39.9	68.3	4.69	14.8	11	2.45	143.4	3.81	4	2.9
708	female	71	0	0	1	0	26.1427	200	135	120	0	250	13.48	12.22	19	19	37.7	0	81.8	3.09	2.2	146	3.55		18	2.71	3.78	116	253	5.11	3.09	13	16	38.1	60.7	4.95	13.8	10	2.22	143.4	3.85	22	35.2
709	female	66	0	0	0	0	23.1911	200	120	99	0	220	9.73	7.65	36	26	35.9	0	120.4	7.68	2.77	138.9	4.46		12	3.82	4.14	128	214	6.39	3.58	11	23	42	29	62.6	4.16	14.1	2.52	142.6	2.47	62	5.4
710	female	59	0	1	0	0	20.6612	100	90	102	0	142	5.6	3.79	18	20	35.6	0	57.7	8.8	2.18	142	3.65		9	1.5	3.96	120	244	6.46	4.08	9	14	39.3	81.4	50.4	4.76	14.8	2.41	143.5	4.04	8	5.2
711	female	59	0	0	0	0	21.9261	100	100	97	0	129	4.59	3.3	11	14	32.8	0	45.6	8.01	2.05	141.3	3.38	0	10	2.6	4.36	128	185	4.34	1.92	27	32	41.8	77.5	61.7	6.07	14.6	2.27	141.4	4.59	9	4.2
712	female	67	0	1	1	1	26.986	50	105	96	0	181	9.53	7.72	14	11	31	0	76.8	6.52	2.19	138.6	4.48		9	0.25	4.29	132	252	5	2.37	10	13	41	38.3	4.73	13.2	11.6	2.31	142.8	3.72	64	4.7
713	male	62	0	0	0	1	23.5883	200	120	120	0	314	7.67	5.8	14	11	31.6	0	68.6	10.3	2.11	139.8	3.8		21	3.8	4.27	125	261	4.62	2.61	19	18	43.3	66.8	58.1	4.99	14.3	2.42	140.9	3.92	49	164.39
714	female	68	0	0	0	0	24.4561	150	90	100	0	208	5.25	3.67	61	77	34.9	0	77.1	3.31	2.11	139.7	3.64		3	6.7	4.32	130	182	3.52	2.26	14	17	48.4	71.6	51.2	4.19	15.3	2.27	141.5	3.89	9	5.41

## Sheet: Sheet5
		性别	吸烟	饮酒	糖尿病	高血压	血钾是否处理
		2	0	0	0	0	1
		2	0	1	0	0	1
		2	0	0	0	1	1
		1	1	0	0	0	1
		2	0	1	0	0	1
		2	1	0	0	1	1
		2	0	0	0	0	1
		2	0	0	1	1	1
		2	0	1	0	1	1
		2	0	1	0	1	1
		2	0	1	1	1	1
		2	0	0	0	0	1
		2	1	1	0	1	1
		2	0	1	0	0	1
		1	1	0	0	1	1
		2	0	0	0	0	1
		2	0	0	0	1	1
		2	0	1	0	0	1
		2	0	0	0	1	1
		2	0	1	0	1	1
		2	0	1	0	1	1
		2	0	0	0	1	1
		2	0	0	0	1	1
		2	0	0	0	1	1
		2	0	0	0	0	0
		1	1	1	0	1	0
		2	0	0	0	1	0
		2	0	1	0	0	0
		2	0	0	0	0	0
		2	0	0	0	1	0
		2	0	1	0	0	0
		2	0	0	0	1	0
		2	0	0	0	1	0
		2	0	1	0	1	0
		2	0	0	0	1	0
		2	1	0	0	0	0
		2	0	0	0	1	0
		1	1	0	0	0	0
		2	0	0	0	1	0
		2	0	1	0	0	0
		2	0	1	0	0	0
		1	0	1	0	0	0
		2	0	0	0	0	0
		2	0	0	0	0	0
		1	1	1	0	1	0
		1	1	1	0	0	0
		2	0	1	0	1	0
		1	0	1	0	1	0
		2	0	1	0	0	0
		2	0	0	0	1	0
		2	0	0	0	1	0
		1	1	0	0	1	0
		2	0	0	0	0	0
		2	0	0	0	0	0
		2	0	1	0	0	0
		2	0	0	0	0	0
		1	1	1	0	0	0
		2	0	0	0	0	0
		2	0	1	0	1	0
		2	0	0	0	0	0
		2	0	0	0	0	0
		2	1	1	0	1	0
		2	0	0	0	1	0
		2	0	0	0	1	0
		2	0	0	0	0	0
		2	0	0	0	0	0
		2	0	0	0	0	0
		1	1	1	0	0	0
		2	0	0	0	1	0
		1	0	0	0	1	0
		2	0	0	1	0	0
		2	0	1	0	1	0
		2	0	1	1	1	0
		2	0	1	0	0	0
		2	0	1	0	1	0
		1	1	1	0	1	0
		1	1	1	0	0	0
		2	0	1	0	1	0
		2	0	0	0	0	0
		2	0	1	1	0	0
		2	0	0	0	0	0
		2	0	1	0	1	0
		2	0	0	0	1	0
		2	0	1	0	0	0
		2	0	0	0	1	0
		2	0	1	0	1	0
		2	0	0	1	1	0
		2	0	1	0	0	0
		2	0	0	1	1	0
		2	0	1	0	0	0
		2	0	0	0	0	0
		1	1	1	0	0	0
		2	0	0	0	1	0
		2	0	0	0	0	0
		2	0	0	0	0	0
		1	1	1	0	1	0
		2	0	1	0	1	0
		1	1	0	0	0	0
		2	0	0	1	1	0
		2	1	0	0	1	0
		2	0	0	0	0	0
		1	1	0	1	0	0
		2	1	1	0	1	0
		2	0	0	0	1	0
		1	1	0	0	0	0
		2	0	0	0	0	0
		2	0	1	1	1	0
		2	0	1	0	1	0
		2	0	0	0	0	0
		2	0	1	0	1	0
		2	0	0	0	1	0
		2	0	0	0	0	0
		2	0	1	0	0	0
		2	0	1	0	1	0
		2	0	1	0	1	0
		1	0	1	0	0	0
		2	0	1	0	1	0
		1	1	0	0	1	0
		2	0	0	0	0	0
		2	0	1	0	1	0
		2	0	1	0	0	0
		2	0	1	0	0	0
		2	0	1	0	0	0
		2	0	1	0	1	0
		2	0	1	0	1	0
		2	0	1	0	1	0
		2	0	1	0	1	0
		2	0	0	0	1	0
		2	0	0	0	1	0
		2	0	0	0	0	0
		2	0	0	0	0	0
		2	0	0	0	0	0
		1	1	1	0	0	0
		2	0	0	0	0	0
		2	0	0	0	1	0
		2	0	0	0	0	0
		1	1	0	0	1	0
		2	0	0	0	1	0
		1	1	0	0	0	0
		2	0	0	0	0	0
		1	1	1	0	0	0
		2	0	1	0	0	0
		1	1	0	0	1	0
		2	0	0	0	0	0
		2	0	1	0	0	0
		2	0	1	0	0	0
		2	0	0	0	1	0
		2	0	0	0	0	0
		1	0	0	0	0	0
		2	0	1	0	0	0
		1	0	1	1	0	0
		1	0	0	0	0	0
		2	0	1	0	1	0
		1	0	1	0	0	0
		1	1	0	0	0	0
		1	1	0	0	1	0
		1	1	0	0	0	0
		2	0	0	0	0	0
		1	1	1	0	0	0
		1	1	0	0	0	0
		2	0	0	1	0	0
		2	0	0	0	1	0
		2	0	1	0	0	0
		2	0	0	0	0	0
		2	0	0	0	0	0
		2	0	0	0	0	0
		2	0	1	0	0	0
		2	0	0	0	0	0
		2	0	0	0	0	0
		2	0	1	0	0	0
		2	0	0	0	0	0
		2	0	0	0	0	0
		2	0	0	0	1	0
		2	0	0	1	0	0
		2	0	0	0	0	0
		2	0	0	0	0	0
		2	0	0	0	0	0
		2	0	0	0	0	0
		1	1	0	0	0	0
		1	1	0	0	0	0
		2	0	1	0	1	0
		1	1	1	0	0	0
		2	0	1	1	1	0
		2	0	1	0	0	0
		2	0	0	0	1	0
		2	0	0	0	0	0
		1	1	1	0	1	0
		2	0	0	0	1	0
		2	0	1	0	1	0
		2	0	1	0	0	0
		1	1	0	0	0	0
		2	0	1	0	1	0
		1	1	0	0	0	0
		1	0	1	0	1	0
		2	1	0	0	0	0
		2	0	1	0	1	0
		1	1	1	0	0	0
		2	1	0	0	0	0
		1	0	1	1	1	0
		2	0	0	0	1	0

## Sheet: Sheet6
						性别	吸烟	饮酒	糖尿病	高血压
						1	0	1	1	1
						2	0	1	1	1
						2	0	1	1	1
						2	0	1	1	1
						2	0	0	1	1
						2	0	0	1	1
						2	0	0	1	1
						1	1	1	0	1
						1	1	1	0	1
						1	1	1	0	1
						1	1	1	0	1
						1	1	1	0	1
						2	1	1	0	1
						2	1	1	0	1
						1	0	1	0	1
						1	0	1	0	1
						2	0	1	0	1
						2	0	1	0	1
						2	0	1	0	1
						2	0	1	0	1
						2	0	1	0	1
						2	0	1	0	1
						2	0	1	0	1
						2	0	1	0	1
						2	0	1	0	1
						2	0	1	0	1
						2	0	1	0	1
						2	0	1	0	1
						2	0	1	0	1
						2	0	1	0	1
						2	0	1	0	1
						2	0	1	0	1
						2	0	1	0	1
						2	0	1	0	1
						2	0	1	0	1
						2	0	1	0	1
						2	0	1	0	1
						2	0	1	0	1
						2	0	1	0	1
						2	0	1	0	1
						1	1	0	0	1
						1	1	0	0	1
						1	1	0	0	1
						1	1	0	0	1
						1	1	0	0	1
						2	1	0	0	1
						1	0	0	0	1
						2	0	0	0	1
						2	0	0	0	1
						2	0	0	0	1
						2	0	0	0	1
						2	0	0	0	1
						2	0	0	0	1
						2	0	0	0	1
						2	0	0	0	1
						2	0	0	0	1
						2	0	0	0	1
						2	0	0	0	1
						2	0	0	0	1
						2	0	0	0	1
						2	0	0	0	1
						2	0	0	0	1
						2	0	0	0	1
						2	0	0	0	1
						2	0	0	0	1
						2	0	0	0	1
						2	0	0	0	1
						2	0	0	0	1
						2	0	0	0	1
						2	0	0	0	1
						2	0	0	0	1
						2	0	0	0	1
						2	0	0	0	1
						2	0	0	0	1
						1	0	1	1	0
						2	0	1	1	0
						1	1	0	1	0
						2	0	0	1	0
						2	0	0	1	0
						2	0	0	1	0
						1	1	1	0	0
						1	1	1	0	0
						1	1	1	0	0
						1	1	1	0	0
						1	1	1	0	0
						1	1	1	0	0
						1	1	1	0	0
						1	1	1	0	0
						1	1	1	0	0
						1	1	1	0	0
						1	0	1	0	0
						1	0	1	0	0
						1	0	1	0	0
						2	0	1	0	0
						2	0	1	0	0
						2	0	1	0	0
						2	0	1	0	0
						2	0	1	0	0
						2	0	1	0	0
						2	0	1	0	0
						2	0	1	0	0
						2	0	1	0	0
						2	0	1	0	0
						2	0	1	0	0
						2	0	1	0	0
						2	0	1	0	0
						2	0	1	0	0
						2	0	1	0	0
						2	0	1	0	0
						2	0	1	0	0
						2	0	1	0	0
						2	0	1	0	0
						2	0	1	0	0
						2	0	1	0	0
						2	0	1	0	0
						2	0	1	0	0
						1	1	0	0	0
						1	1	0	0	0
						1	1	0	0	0
						1	1	0	0	0
						1	1	0	0	0
						1	1	0	0	0
						1	1	0	0	0
						1	1	0	0	0
						1	1	0	0	0
						1	1	0	0	0
						1	1	0	0	0
						2	1	0	0	0
						2	1	0	0	0
						2	1	0	0	0
						1	0	0	0	0
						1	0	0	0	0
						2	0	0	0	0
						2	0	0	0	0
						2	0	0	0	0
						2	0	0	0	0
						2	0	0	0	0
						2	0	0	0	0
						2	0	0	0	0
						2	0	0	0	0
						2	0	0	0	0
						2	0	0	0	0
						2	0	0	0	0
						2	0	0	0	0
						2	0	0	0	0
						2	0	0	0	0
						2	0	0	0	0
						2	0	0	0	0
						2	0	0	0	0
						2	0	0	0	0
						2	0	0	0	0
						2	0	0	0	0
						2	0	0	0	0
						2	0	0	0	0
						2	0	0	0	0
						2	0	0	0	0
						2	0	0	0	0
						2	0	0	0	0
						2	0	0	0	0
						2	0	0	0	0
						2	0	0	0	0
						2	0	0	0	0
						2	0	0	0	0
						2	0	0	0	0
						2	0	0	0	0
						2	0	0	0	0
						2	0	0	0	0
						2	0	0	0	0
						2	0	0	0	0
						2	0	0	0	0
						2	0	0	0	0
						2	0	0	0	0
						2	0	0	0	0
						2	0	0	0	0
						2	0	0	0	0
						2	0	0	0	0

## Sheet: Sheet7
			欧阳为坤	320
			熊木香	170
			李荷娣	50
			温茶香	205
			彭绪轩	210
			赵道生	35
			章任妹	15
			庞惠君	50
			曾毛女	185
			张荣娇	200
			陆立	330
			杨桂香
			龙小金	290
			甘香妹	40
			彭文金	105
			夏香梅	190
			周武高	55
			夏桂莲	520
			方胜德	40
			周晓毛	50
			余定爱	105
			黄翠娥	300
			陈国香	60
			谢香珍	55
			严国和	205
			范小珍	180
			周茂红	235
			余淑霞	300
			邬菊兰	15
			颜茶香	10
			周有花	170
			严二仔	45
			邓小莲	120
			李智	15
			管元根	135
			李志玉	55
			谢早柏	160
			黎世英	20
			夏件件	55
			廖玉田	10
			余珍香	2
			漆灿辉	250
			涂宽英	150
			黄万凯	15
			吴洪春	300
			李建华	200
			王菱秀	10
			凌美衡	140
			陈长喜	50
			许香华	300
			袁秀英	460
			陈宣健	9
			肖全根	20
			高贵园	400
			龚反寿	270
			熊保仁	25
			黄桂英	500
			袁年金	20
			祝以焦	5
			曾金仔	25
			刘木英	15
			熊桂连	85
			陶花荣
			刘兰英	95
			刘俊成	15
			郭桃英	390
			张样娥	350
			唐会兰	10
			邹福英	76
			尧贵金	115
			樊孝奎	200
			彭细茶
			陈欠梅	70
			万开来
			龚顺秀
			万保妹	60
			刘梅生	155
			周衍菊
			肖唐雄
			吴凤秀
			李兰英	100
			曾宪妹	20
			曾蜜荣	155
			谢带发	84
			李政华	50
			赵金风	22
			谢美兰	340
			徐银香	145
			乐爱华	38
			李龙德	140
			沈定培	255
			陈轩	140
			张来珍	30
			邱已凤	200
			尹金连	40
			郭宜	305
			谢玉欣	7
			沈体银	350
			李海棠	110
			李文柏	60
			李冬英	60
			万芬兰	82
			聂润秀	385
			王淑媛	0
			高冬娇	40
			余兮婻	50
			胥全风	305
			刘招莲	0
			孙桂芳	50
			陈润英	15
			张小针	150
			熊水英	200
			陈明山	152
			赖生香	15
			余春莲	310
			蔡逸平
			邹荣芽	100
			张艳英	52
			彭小英	55
			李秀兰	174
			符道明	20
			谢春金	50
			李祥春	29
			周华仙	62
			孙火荣	190
			方桂明	680
			王金文	487
			倪会芳	400
			户江兰	40
			章野崽	180
			丁素珍	175
			吴美珍	50
			熊邓民	153
			王天云	40
			王子忠	410
			舒菊兰	405
			孙桂芬	70
			刘水英	70
			许林香	50
			张新儿	2
			韩艳娇	155
			张老妹	90
			李恋奎	25
			吴风兰	685
			付重莲	9
			钟文蓉	90
			杨菊新	100
			张稳发	10
			樊霞慧	365
			孟水连	105
			梁会根	22
			邹竹梅	10
			唐冬媛	37
			文桂珍	200
			李余崽	130
			赵金风	107
			李三秀	100
			洪菊兰	110
			徐秀英	5
			颜茶香	27
			唐会兰	500
			丁长生	720
			陈会芳	265
			徐鸿宾	360
			王玉芳	230
			邹美兰	300
			胡先	400
			陶爱群	14
			罗友妹	55
			姜冬英	40
			周禾香	50
			杨桂英	55
			张香莲	150
			龙鹏飞	5
			杨香莲	320
			闵坚	65
			候强斌	55
			邹五祥	595
			罗来凤	62
			柯金爱	210
			何水华	240
			梁慧珍	20
			徐菊花	45
			黄友金	5
			刘细金	110
			万根风	50
			吴年英	27
			帅起菊	465
			陶梅	52
			程九凤	29
			刘三花	55
			李文仔	115
			翟雪珍	135
			候淑琴	10
			张助群	20
			李兰娇	200
			梁招秀	100
			黄文美	15
			严美丽	305
			姜青伶	140
			桂曼云	20
			袁水应	550
			何玉梅	40
			胡菊花	300
			江素英
			朱七祥	55
			谢木兰	35
			辜冬连	22
			苏秀连	380
			李平	140
			洪明兰	138
			熊荣妹	105
			董想妹	280
			万根连	155
			王九桂	387
			熊木香	130
			万林香	212
			黄定生	45
			熊志辉	45
			曾照强	90
			许英子	195
			甘春兰	460
			徐口连	50
			戴藕连	155
			万芽香	100
			周连红	55
			李且婆	126
			陈京一	10
			戒秀英	320
			张冬兰	33
			张礼芳	152
			张桂香	50
			许子国	120
			秦凤仙	35
			邹国旗	310
			勒正秀	70
			肖娥俚	110
			夏银秀	235
			邹菊妹	40
			李贵才	150
			张小花	110
			高成财	180
			姜仙凤	2
			李莲香	100
			刘藕连	5
			陈木根	270
			涂彩连	50
			李宫越	350
			王美媛	15
			周金连	220
			慌祝娇	15
			戴观明	107
			吴家丰	140
			梅逢顺	32
			于玉妹	20
			梁继华	470
			姜冬孙	9
			邹反仔	30
			钱汉芳	610
			陈边头	130
			邹和秀	255
			曾俊良	150
			张桂兰	15
			韩会华	350
			蒋伟明	275
			张娥娇	130
			刘放盛	250
			舒利民	6
			丁潘龙	80
			龚丽珠	35
			吴冬琴	19
			万金香	200
			罗六秀	25
			舒长金	42
			朱克祥	110
			陈金荣	100
			胡仁英	38
			林春仁	160
			刘金勇	33
			郑花仔	150
			文青云	680
			吴令妹	240
			徐香保	90
			杨银花	150
			黄省婆	675
			黄裕华	30
			卢兴根	165
			施洪柱	50
			邓祖华	4
			付九宝	45
			邹木水	272
			李文菱	802
			蒋胡娇	35
			龚得庆	165
			宋页玉	102
			熊嘉祥	45
			徐芳带	300
			余佳惠	250
			曹招花	20
			丁爱根	540
			孙桂香	145
			付秀叻	375
			胡大壬	100
			蔡方英	25
			喻指女	260
			梅带连	22
			周文辉	15
			章金花	200
			何金女	75
			翟爱珠	130
			况迪绵	17
			胡金秀	255
			骆桂香	25
			钟有龙	25
			段桂华	45
			黄秀英	75
			周员香	120
			范加成	220
			刘仁英	110
			尚点婆	255
			郭艳梅	110
			聂九根	47
			高慧芳	150
			刘春梅	100
			袁玉亮	15
			魏花兰	245
			万风娇	425
			张小英	270
			陈冬娥	140
			蔡佳明	47
			文付朵	157
			毛赛王	440
			张慢德	28
			占文得	0
			陈老妹	140
			洪西玲	205
			何国福	160
			卢有林	120
			范长桂	30
			许贵珍	332
			温茶叻	165
			张立明	321
			陈二梅	100
			熊锡秀	45
			金传阅	305
			李占凰	120
			汪凤莲	390
			廖根香	120
			刘菊生	75
			胡根卜	140
			郑玉兰	35
			黄高	220
			陈忌连	130
			宗桂英	200
			童根英	60
			胡冬秀	145
			张润爱	60
			邹福英	33
			郭三妹	325
			邹娇里	25
			吴命点	25
			李秀英	25
			袁世文	25
			肖满连	35
			谈凤英	50
			黎珍秀	50
			李金莲	160
			黄英远	30
			张细狗仔	68
			陈玉保	60
			王火香	30
			肖根娣	140
			张茶花	125
			曾文秀	55
			袁反娥	102
			陈高泉	72
			胡美莲	120
			万木英	169
			刘九娟	35
			吴兴家	140
			姜奕	165
			程丽琴	100
			曾好
			曾枝瑜
			龚玲玉	400
			蔡同兵	200
			吴茶香
			李喜妹
			谢新章
			徐仁根
			李美英	140
			余定花	60
			艾桂英
			肖国华
			李成鸿	430
			占珍娥	145
			李郎清	245
			夏小珍	285
			盛燕	65
			胡秋祥	190
			刘秀金	265
			胡爱春	165
			胡美英	780
			胡兰娇	20
			邬水莲	120
			万润香	90
			熊云珍	190
			邹二英	42
			李检妹	280
			张玉凯	88
			万桃英	180
			王建娥	310
			徐荣有	330
			胡百英	240
			陈玉玲	32
			肖地秀	165
			涂荣当	150
			冯思	105
			殷福莲	320
			闵九根	18
			谭秋英	298
			陈良贵	600
			邓金如	970
			胡庆香	175
			王美姣	210
			何桂英	65
			刘爱爱	75
			刘二毛	130
			黄美兰	145
			刘水兰	55
			周梅兰	270
			樊满英	5
			陈增良	25
			张国华	79
			王常青	75
			张二英	265
			曹文姜	485
			袁娥英	200
			胡枬茜	240
			刘有根	180
			肖素	45
			周竹生	650
			李凤香	580
			万风娇	160
			刘善娇	75
			王无花	105
			万水娥	75
			江秀英	625
			乐贵红	235
			梅筱敏	55
			林瑞君	355
			刘润女	155
			黄冬苟	20
			朱美秀	450
			张细妹	140
			易下崽	35
			黄三球	220
			周细女	95
			余建达	80
			刘头姬	145
			李正英	380
			洪西玲	145
			俞冬香	35
			杨满艳	30
			毛风兰	20
			曹素霞	13
			杨小珍	20
			赖月花	125
			张密林	25
			徐盟	220
			谭国强	30
			余秀平	300
			王桂芬	610
			王薇薇	370
			王九梅	70
			林增才	200
			郭冬根	130
			刘园蓉	50
			陈福根	30
			余庆萍	35
			徐云仙	220
			许月兰	40
			张秀兰	55
			游足熊	195
			李金泉	140
			涂梅红	45
			万鹏	150
			王月华	65
			胡文发	105
			爱力国	90
			帅再娥	95
			江金堂	295
			支彪	60
			李花并	85
			腾邵荣	155
			王正香	120
			李同秀	125
			李细顺	90
			李捩英	310
			王定芬	115
			唐冬英	285
			童国华	350
			郭庆箴	300
			贺永芬	30
			洪百秀	50
			舒爱仂	50
			何国娥	65
			肖发友	70
			郭德芬	70
			肖淑姿	490
			左槐贵	90
			王爱香	65
			柳耀春	35
			樊千移	85
			方长妹	101
			吴云兰	85
			邓玉珍	150
			朱玉琴	25
			陈训花	25
			任海	200
			刘勒香	105
			聂年花	345
			廖芳荣	40
			何九凤	33
			龚良英	20
			张火娇	65
			秦象芬	45
			刘桂生	465
			彭尚柱	140
			王战果	30
			李小梅	100
			钟土生	55
			宋水梅	20
			王杏梅	60
			张月花	125
			周财连	60
			章加祥	160
			董小水金	50
			董兰	55
			周银弟	170
			熊腊梅	80
			任贵兰	50
			周银文	135
			龚小保	60
			徐筱婴	245
			王菊红	110
			王小梅	67
			鄢菊仔	85
			付细梅	130
			王凤进	82
			潘际常	33
			丁福秀	160
			宁莲英	0
			汪开太	95
			黄先秀	40
			杨正秀	120
			帅道勇	40
			陈芙莲	57
			王令芳	150
			吉自立	120
			金连英	270
			邹新根	165
			晏翠荣	120
			渠敬荣	200
			林菊仙	90
			张黑婆	130
			吴木秀	100
			张兰娇	280
			祝鲜花	155
			闵彩垒	95
			魏小花	120
			王义金	95
			邹维爱	45
			余水莲	60
			龙光辉	0
			谢风金	15
			吴扣秀	445
			阮洪娣	80
			章细明	40
			文专阳	110
			舒兰秀
			刘贱女	150
			童兰英	18
			熊吉秀	65
			樊菊花
			胡雪梅	100
			刘秋兰	60
			王长秀	55
			余细荣	5
			占雪花	95
			彭助荣	95
			陈世英
			刘荷花	40
			冯海苟	175
			李雪英	145
			肖柳根	230
			余园娇
			刘陶连	55
			万选平	140
			孙淑珍	140
			万桂娥	65
			熊军华	220
			余奀风	300
			张梦南	35
			曹禾花	42
			熊招郎	170
			叶兰琴	225
			江珍	490
			李拾祥	80
			熊小连	105
			陈斌兰	150
			李爱菊	55
			胡春英	135
			罗美玲	120
			姜腊妹	55
			杨爱红	95
			熊淑英	23
			胡香	50
			郝能党	130
			陈升根	130
			池锦丽	175
			孙根英	80
			张美英	80
			石大龙	145
			郭中辉	315
			张景萍	115
			文筱梅	280
			潘建昌	90
			李思华	95
			刘爱秀	170
			陈筠翔	85
			万叶花	50
			皮香梅	560
			杨二荣	150
			夏艳林	43
			柯善华	240
			施秀英	5
			邓木英	145
			张雪梅	130
			陈响亮	55
			李美兰
			余贞英	120
			秦玉珍	145
			高冬琴	33
			杨桂娥	120
			廖香妹	95
			胡宽尧	110
			袁桂英	210
			黄高红	280
			徐水英	65
			赵满秀	205
			鞠冬秀
			万啄则
			宋冬连	45
			钟菊连	20
			南冬香	40
			曾金陵	25
			彭百英	35
			江水凤	110
			杨秀妹	35
			曹庆香	25
			吴凤娇	130
			吴有兰	175
			曾群英	85
			罗新兰	65
			曹小梅	35
			邓荣德	133
			黄伏兰	60
			胡长英	350
			方金爱
			吴爱云	25
			童银根
			黄秋连
			李金团	310
			殷长秀	30
			赵员秀	225
			詹妗香	50
			郭桂英	85
			戴金发	85
			苏同胜	160
			徐冬财	50
			王五秀	150
			宋振华	95
			姚冬姣	10
			涂凌香	150
			曹旭林	90
			万秋桂
			熊粉香
			杨玩姺
			熊金华
			熊仁江
			曾连英
			胡义福	100
			罗五仔
			曾连梅
			周金女
			胡桂花
			罗浩杰
			唐家贤
			杨思定
			凌象英
			聂香绿	280
			李细香
			刘招凤
			许国英	50
			彭桂荣
			熊保妹
			王小玲	25
			代昌容	70
			张燕玲	100
			付秋根	20
			颜有兰	120
				26
				15
